# Supplementary material for: A stargate mechanism of Microviridae genome delivery unveiled by cryogenic electron tomography
Source: bioRxiv. 2024 Jun 11:2024.06.11.598214. Preprint. [Version 1] doi: 10.1101/2024.06.11.598214 (PMC11195240; doi:10.1101/2024.06.11.598214)
Supplement: Supplement 7 [file media-7.xlsx]

## Sheet: 30% Identity cutoff
NetworkID	Genome designation	Subgroup	Reported Source	Source Attribution for Analyses	GC content	Sequence Length (nt)	Phylum	Class	Order	Family	Genus	Genus CRISPR prediction	CRISPR Prediction Correct?
13150	Family1_MH617444	Family1_MH617444	Minnow tissue	Marine fish	46	5452
11986	Family1_MH649026	Family1_MH649026	Red snapper	Marine fish	51	5066
11312	Family1_NC_001730	Family1_NC_001730	Unknown	Unknown	45	6089	Proteobacteria	Gammaproteobacteria	Enterobacterales	Enterobacteriaceae	Escherichia
11313	Family1_NC_001330	Family1_NC_001730	Unknown	Unknown	45	6087	Proteobacteria	Gammaproteobacteria	Enterobacterales	Enterobacteriaceae	Escherichia	Pectobacterium	no
11314	Family1_MK629527	Family1_NC_001730	Wastewater	Wastewater	44	6090	Proteobacteria	Gammaproteobacteria	Enterobacterales	Enterobacteriaceae	Escherichia
11315	Family1_MG945254	Family1_NC_001730	Dog	Other mammal	45	6079
11316	Family1_GQ153923	Family1_NC_001730	Unknown	Unknown	46	5577	Proteobacteria	Gammaproteobacteria	Enterobacterales	Enterobacteriaceae	Escherichia
11317	Family1_AY751298	Family1_NC_001730	Unknown	Unknown	46	5577	Proteobacteria	Gammaproteobacteria	Enterobacterales	Enterobacteriaceae	Escherichia
11318	Family1_AF454431	Family1_NC_001730	Unknown	Unknown	46	5577	Proteobacteria	Gammaproteobacteria	Enterobacterales	Enterobacteriaceae	Escherichia
11632	Family1_MH622942	Family1_NC_001730	Red snapper	Marine fish	43	5707
11988	Family1_LAAO01000012	Family1_NC_001730	Human	Primate	42	6221	Proteobacteria	Gammaproteobacteria	Enterobacterales	Enterobacteriaceae	Klebsiella
12268	Family1_NC_012868	Family1_NC_001730	Unknown	Unknown	45	6094	Proteobacteria	Gammaproteobacteria	Enterobacterales	Enterobacteriaceae	Escherichia
12891	Family1_NC_001422	Family1_NC_001730	Unknown	Unknown	45	5386	Proteobacteria	Gammaproteobacteria	Enterobacterales	Enterobacteriaceae	Escherichia
12892	Family1_KY653237	Family1_NC_001730	Unknown	Unknown	45	5387	Proteobacteria	Gammaproteobacteria	Enterobacterales	Enterobacteriaceae	Escherichia	Pectobacterium	no
13248	Family1_MH593835	Family1_NC_001730	Abalone tissue	Marine invertebrate	40	5224
14230	Family1_LVUT01000012	Family1_NC_001730	Human	Primate	41	6221	Proteobacteria	Gammaproteobacteria	Enterobacterales	Enterobacteriaceae	Klebsiella
14377	Family1_X60323	Family1_NC_001730	Unknown	Unknown	45	6089	Proteobacteria	Gammaproteobacteria	Enterobacterales	Enterobacteriaceae	Escherichia
14654	Family1_MK629526	Family1_NC_001730	Wastewater	Wastewater	47	5342	Proteobacteria	Gammaproteobacteria	Enterobacterales	Enterobacteriaceae	Escherichia
14724	Family1_Bullavirinae_NC_001420	Family1_NC_001730	Unknown	Unknown	46	5577	Proteobacteria	Gammaproteobacteria	Enterobacterales	Enterobacteriaceae	Escherichia
14788	Family1_LT960607	Family1_NC_001730	Wastewater	Wastewater	46	5538
14920	Family1_NC_007821	Family1_NC_001730	Unknown	Unknown	45	6068	Proteobacteria	Gammaproteobacteria	Enterobacterales	Enterobacteriaceae	Escherichia
14925	Family1_Shkoporov_5441	Family1_NC_001730	Human	Primate	45	5441
14947	Family1_GQ149088	Family1_NC_001730	Unknown	Unknown	45	6094	Proteobacteria	Gammaproteobacteria	Enterobacterales	Enterobacteriaceae	Escherichia
14951	Family1_MK629529	Family1_NC_001730	Wastewater	Wastewater	47	5494	Proteobacteria	Gammaproteobacteria	Enterobacterales	Enterobacteriaceae	Escherichia	Pectobacterium	no
14955	Family1_KF044309	Family1_NC_001730	Unknown	Unknown	46	5486	Proteobacteria	Gammaproteobacteria	Enterobacterales	Enterobacteriaceae	Escherichia
14959	Family1_NC_007856	Family1_NC_001730	Unknown	Unknown	45	5486	Proteobacteria	Gammaproteobacteria	Enterobacterales	Enterobacteriaceae	Escherichia
14960	Family1_MG563770	Family1_NC_001730	Wastewater	Wastewater	45	5489	Proteobacteria	Gammaproteobacteria	Enterobacterales	Enterobacteriaceae	Escherichia
14978	Family1_MN850599	Family1_NC_001730	Wastewater	Wastewater	47	5493
14996	Family1_KF044310	Family1_NC_001730	Unknown	Unknown	46	5486	Proteobacteria	Gammaproteobacteria	Enterobacterales	Enterobacteriaceae	Escherichia
15029	Family1_KC237308	Family1_NC_001730	Unknown	Unknown	45	5475	Proteobacteria	Gammaproteobacteria	Enterobacterales	Enterobacteriaceae	Escherichia	Pectobacterium	no
15039	Family1_MK629525	Family1_NC_001730	Wastewater	Wastewater	47	5490	Proteobacteria	Gammaproteobacteria	Enterobacterales	Enterobacteriaceae	Escherichia
15113	Family1_NC_007817	Family1_NC_001730	Unknown	Unknown	46	5486	Proteobacteria	Gammaproteobacteria	Enterobacterales	Enterobacteriaceae	Escherichia
15129	Family1_MK791318	Family1_NC_001730	Wastewater	Wastewater	47	5484
13149	Family1_Pequenovirus_KP087947	Family1_Pequenovirus_KP087947	Methane seep sediment	Sediment/soil	47	5713
13983	Family1_Pequenovirus_KP087943	Family1_Pequenovirus_KP087947	Methane seep sediment	Sediment/soil	48	6172
14655	Family1_Pequenovirus_MH572352	Family1_Pequenovirus_KP087947	Ciona robusta	Marine invertebrate	54	5090
11491	Family1_Pequenovirus_KP087950	Family1_Pequenovirus_KP087950	Methane seep sediment	Sediment/soil	44	6438
13878	Family1_Pequenovirus_KP087951	Family1_Pequenovirus_KP087951	Methane seep sediment	Sediment/soil	53	5256
11631	Family1_Pequenovirus_MH572489	Family1_Pequenovirus_MH572489	Ciona robusta	Marine invertebrate	53	5339
13725	Family1_Pequenovirus_NC_026665	Family1_Pequenovirus_NC_026665	Methane seep sediment	Sediment/soil	31	6083
13726	Family1_KP087957	Family1_Pequenovirus_NC_026665	Methane seep sediment	Sediment/soil	31	6083
11328	Family10_associated_MG945262	Family10_associated_MG945262	Pig	Other mammal	39	6049
11820	Family10_associated_MG945636	Family10_associated_MG945636	Cow	Other mammal	36	6002
14238	Family10_associated_MG945305	Family10_associated_MG945636	Yak	Other mammal	39	5882
14428	Family10_associated_MK496787	Family10_associated_MK496787	Capybara	Other mammal	39	5291
14500	Family10_associated_MK496712	Family10_associated_MK496787	Capybara	Other mammal	38	5318
11137	Family10_JAAVEW010000012_Barnesiella	Family10_JAAVEW010000012_Barnesiella	Bank vole	Other mammal	41	7059	Bacteroidetes	Bacteroidia	Bacteroidales	Barnesiellaceae	Barnensiella
11330	Family10_MG945168	Family10_MG945168	Pig	Other mammal	45	4812
13733	Family10_MG945216	Family10_MG945216	Yak	Other mammal	44	6327
14237	Family10_MG945218	Family10_MG945218	Pig	Other mammal	40	5410
11642	Family10_MG945249	Family10_MG945249	Cow	Other mammal	36	5312
11136	Family10_MG945368	Family10_MG945368	Pig	Other mammal	37	5541
11327	Family10_MG945392	Family10_MG945392	Pig	Other mammal	41	5634
11329	Family10_MG945235	Family10_MG945392	Pig	Other mammal	41	5636
12902	Family10_MG945400	Family10_MG945400	Yak	Other mammal	43	6196
14815	Family10_MG945443	Family10_MG945443	Yak	Other mammal	39	6208
13961	Family10_MG945772	Family10_MG945772	Yak	Other mammal	35	6363
11819	Family10_MG945875	Family10_MG945875	Pig	Other mammal	34	5246
14283	Family10_MG945336	Family10_MG945875	Pig	Other mammal	35	5831
14676	Family10_MG945880	Family10_MG945875	Pig	Other mammal	42	5411
11999	Family10_MG945887	Family10_MG945887	Pig	Other mammal	39	5809
13480	Family10_MG945483	Family10_MG945887	Pig	Other mammal	39	5962
13755	Family10_MH617318	Family10_MG945887	Macaque	Primate	37	6061
15095	Family10_MG945890	Family10_MG945890	Pig	Other mammal	37	5193
15152	Family10_MK496709	Family10_MG945890	Capybara	Other mammal	31	5489
15182	Family10_MG945173	Family10_MG945890	Pig	Other mammal	36	5216
12648	Family10_MK496687	Family10_MK496687	Capybara	Other mammal	38	6242
14082	Family10_MK496691	Family10_MK496691	Capybara	Other mammal	34	5986
11135	Family10_MK496707	Family10_MK496707	Capybara	Other mammal	37	5508
11817	Family10_MK496760	Family10_MK496707	Capybara	Other mammal	35	6415
11818	Family10_MK496681	Family10_MK496707	Capybara	Other mammal	36	6415
11998	Family10_MK496772	Family10_MK496707	Capybara	Other mammal	32	5694
12278	Family10_MK496705	Family10_MK496707	Capybara	Other mammal	40	5562
13366	Family10_MK496680	Family10_MK496707	Capybara	Other mammal	33	5585
13425	Family10_MK496698	Family10_MK496707	Capybara	Other mammal	34	5735
13533	Family10_MK496721	Family10_MK496707	Capybara	Other mammal	37	5207
13959	Family10_MK496773	Family10_MK496707	Capybara	Other mammal	32	5664
13960	Family10_MG945904	Family10_MK496707	Cow	Other mammal	38	5928
14065	Family10_MK496786	Family10_MK496707	Capybara	Other mammal	37	5319
14121	Family10_MG945362	Family10_MK496707	Yak	Other mammal	35	5585
14876	Family10_MK496679	Family10_MK496707	Capybara	Other mammal	35	5881
12277	Family10_MK496713	Family10_MK496713	Capybara	Other mammal	31	5316
13721	Family10_MK496729	Family10_MK496729	Capybara	Other mammal	42	5067
13365	Family10_MK496770	Family10_MK496770	Capybara	Other mammal	33	5869
14613	Family10_MK496771	Family10_MK496770	Capybara	Other mammal	33	5809
11641	Family10_MK496776	Family10_MK496776	Capybara	Other mammal	36	5576
14792	Family10_MK496777	Family10_MK496777	Capybara	Other mammal	36	5559
15183	Family10_MK496697	Family10_MK496777	Capybara	Other mammal	44	5767
11134	Family10_MK496780	Family10_MK496780	Capybara	Other mammal	29	5529
11326	Family10_MK496781	Family10_MK496781	Capybara	Other mammal	48	5518
14081	Family10_MK496782	Family10_MK496782	Capybara	Other mammal	42	5415
12900	Family10_MK496783	Family10_MK496783	Capybara	Other mammal	35	5402
11640	Family11_Lim_Twin_A2_NODE_150_length_5953_cov_27954171	Family11_Lim_Twin_A2_NODE_150_length_5953_cov_27954171	Human	Primate	45	5955
14282	Family11_MG945155	Family11_MG945155	Cow	Other mammal	47	6213
11997	Family11_MG945264	Family11_MG945264	Alces alces	Other mammal	52	6084
14560	Family11_MG945281	Family11_MG945281	Alces alces	Other mammal	44	5913
11133	Family11_MG945445	Family11_MG945445	Pig	Other mammal	41	5824
11502	Family11_MG945732	Family11_MG945445	Pig	Other mammal	40	6116
11503	Family11_MG945606	Family11_MG945445	Macaque	Primate	44	6082
11504	Family11_Bacteroides_Shkoporov_5902	Family11_MG945445	Human	Primate	42	5902
11814	Family11_MH552516	Family11_MG945445	Macaque	Primate	41	6336
11815	Family11_MG945611	Family11_MG945445	Pig	Other mammal	41	5849
11816	Family11_MG945133	Family11_MG945445	Pig	Other mammal	40	6038
11996	Family11_MG945522	Family11_MG945445	Cow	Other mammal	37	5707
13531	Family11_Monaco_MBA1747_NODE_306_length_6463_cov_838961610	Family11_MG945445	Human	Primate	41	6463
13586	Family11_MG945414	Family11_MG945445	Pig	Other mammal	42	5836
14039	Family11_MG945460	Family11_MG945445	Macaque	Primate	37	5417
14204	Family11_MG945578	Family11_MG945445	Pig	Other mammal	41	5840
14236	Family11_MH617198	Family11_MG945445	Macaque	Primate	43	6080
15064	Family11_MG945622	Family11_MG945445	Pan troglodytes	Primate	41	5419
11132	Family11_MG945629	Family11_MG945629	Cow	Other mammal	45	5721
11325	Family11_MG945625	Family11_MG945629	Cow	Other mammal	42	5743
12275	Family11_MG945632	Family11_MG945629	Cow	Other mammal	44	5884
14413	Family11_MG883724	Family11_MG945629	Cow	Other mammal	45	5770
12145	Family11_MG945633	Family11_MG945633	Cow	Other mammal	46	5695
15060	Family11_MG945724	Family11_MG945724	Pig	Other mammal	41	5100
13532	Family11_MG945818	Family11_MG945818	Pig	Other mammal	42	5492
13981	Family11_MG945345	Family11_MG945818	Pig	Other mammal	40	5345
14986	Family11_MG945294	Family11_MG945818	Pig	Other mammal	43	5424
13468	Family11_MG945830	Family11_MG945830	Pig	Other mammal	42	5614
13479	Family11_MG945496	Family11_MG945830	Pig	Other mammal	41	5427
13618	Family11_MG945690	Family11_MG945830	Yak	Other mammal	41	5900
14281	Family11_MG945847	Family11_MG945847	Primate	Primate	43	5557
12428	Family11_MG945901	Family11_MG945901	Cow	Other mammal	35	5823
13732	Family11_MG945236	Family11_MG945901	Cow	Other mammal	41	5200
14178	Family11_MG945822	Family11_MG945901	Cow	Other mammal	35	5051
14309	Family11_Yinda_HP41_trimmed_NODE_96_length_5153_cov_348988623	Family11_MG945901	Human	Primate	39	5153
15022	Family11_MH616950	Family11_MG945901	Macaque	Primate	34	4728
13529	Family11_Shkoporov_6109	Family11_Shkoporov_6109	Human	Primate	40	6109
13530	Family11_Norman_108_NODE_16_length_6307_cov_18655950	Family11_Shkoporov_6109	Human	Primate	40	6307
15109	Family11_SJXE01000021_Corallincola_sp_DASS28	Family11_SJXE01000021_Corallincola_sp_DASS28	Marine sediment MAG	Sediment/soil	41	6102	Proteobacteria	Gammaproteobacteria	Alteromonadales	Psychromonadaceae	Corallincola
11501	Family11_Yinda_HP41_trimmed_NODE_84_length_5539_cov_17089898	Family11_Yinda_HP41_trimmed_NODE_84_length_5539_cov_17089898	Human	Primate	43	5539
13301	Family12_MH617310	Family12_MH617310	Macaque	Primate	39	6846
11499	Family12_Norman_112_NODE_12_length_6858_cov_105990445	Family12_Norman_112_NODE_12_length_6858_cov_105990445	Human	Primate	38	6860	Bacteroidetes	Bacteroidia	Bacteroidales	Prevotellaceae	Prevotella	Prevotella
11637	Family12_Reyes_2015_F284_M_NODE_3_length_6774_cov_9453438	Family12_Norman_112_NODE_12_length_6858_cov_105990445	Human	Primate	39	6774	Bacteroidetes	Bacteroidia	Bacteroidales	Prevotellaceae	Prevotella	Prevotella
11995	Family12_Norman_139_NODE_16_length_6691_cov_3712290687	Family12_Norman_139_NODE_16_length_6691_cov_3712290687	Human	Primate	39	6691	Bacteroidetes	Bacteroidia	Bacteroidales	Prevotellaceae	Prevotella	Prevotella
11812	Family12_Reyes_2015_F196_M_NODE_14_length_6792_cov_6783646	Family12_Reyes_2015_F196_M_NODE_14_length_6792_cov_6783646	Human	Primate	36	6792
11131	Family12_SNQI01000008_Gramella_jeungdoensis	Family12_SNQI01000008_Gramella_jeungdoensis	Solar saltern	Unknown	36	6302	Bacteroidetes	Flavobacteriia	Flavobacteriales	Flavobacteriaceae	Gramella	Prevotella	no
11324	Family12_Reyes_2015_F56_Sibling_NODE_9_length_6949_cov_25974348	Family12_SNQI01000008_Gramella_jeungdoensis	Human	Primate	39	6949
11500	Family12_Norman_110_NODE_9_length_6763_cov_14889088	Family12_SNQI01000008_Gramella_jeungdoensis	Human	Primate	36	6765	Bacteroidetes	Bacteroidia	Bacteroidales	Prevotellaceae	Prevotella	Prevotella
11638	Family12_Reyes_2015_F37_T1_NODE_33_length_6255_cov_7731070	Family12_SNQI01000008_Gramella_jeungdoensis	Human	Primate	37	6255
11639	Family12_Pseudomonas_CP050055	Family12_SNQI01000008_Gramella_jeungdoensis	Unknown	Unknown	37	6313	Proteobacteria	Gammaproteobacteria	Pseudomonadales	Pseudomonadaceae	Pseudomonas
11813	Family12_Norman_155_NODE_8_length_7022_cov_473131190	Family12_SNQI01000008_Gramella_jeungdoensis	Human	Primate	37	7022	Bacteroidetes	Bacteroidia	Bacteroidales	Prevotellaceae	Prevotella	Prevotella
12274	Family12_Salmonella_Reyes_2015_F194_T2_NODE_11_length_8779_cov_158673601	Family12_SNQI01000008_Gramella_jeungdoensis	Human	Primate	38	6969	Bacteroidetes	Bacteroidia	Bacteroidales	Prevotellaceae	Prevotella	Prevotella
12426	Family12_MH510273	Family12_SNQI01000008_Gramella_jeungdoensis	Macaque	Primate	37	6444	Bacteroidetes	Bacteroidia	Bacteroidales	Prevotellaceae	Prevotella	Prevotella
12701	Family12_Shkoporov_5753	Family12_SNQI01000008_Gramella_jeungdoensis	Human	Primate	37	5753	Bacteroidetes	Bacteroidia	Bacteroidales	Prevotellaceae	Prevotella	Prevotella
12898	Family12_Reyes_2015_F23_T2_NODE_18_length_6781_cov_7043282	Family12_SNQI01000008_Gramella_jeungdoensis	Human	Primate	35	6781	Bacteroidetes	Bacteroidia	Bacteroidales	Prevotellaceae	Prevotella	Prevotella
13255	Family12_Monaco_MBA1742_NODE_41_length_6543_cov_41062423	Family12_SNQI01000008_Gramella_jeungdoensis	Human	Primate	38	6410	Bacteroidetes	Bacteroidia	Bacteroidales	Prevotellaceae	Prevotella	Prevotella
13364	Family12_Shkoporov_6674	Family12_SNQI01000008_Gramella_jeungdoensis	Human	Primate	37	6674	Bacteroidetes	Bacteroidia	Bacteroidales	Prevotellaceae	Prevotella	Prevotella
13438	Family12_Shkoporov_6536	Family12_SNQI01000008_Gramella_jeungdoensis	Human	Primate	37	6536	Bacteroidetes	Bacteroidia	Bacteroidales	Prevotellaceae	Prevotella	Prevotella
13528	Family12_Shkoporov_7169	Family12_SNQI01000008_Gramella_jeungdoensis	Human	Primate	37	7169	Bacteroidetes	Bacteroidia	Bacteroidales	Prevotellaceae	Prevotella	Prevotella
13585	Family12_Shkoporov_6523	Family12_SNQI01000008_Gramella_jeungdoensis	Human	Primate	37	6523	Bacteroidetes	Bacteroidia	Bacteroidales	Prevotellaceae	Prevotella	Prevotella
13657	Family12_Reyes_2015_F57_Mother_NODE_3_length_7270_cov_11087638	Family12_SNQI01000008_Gramella_jeungdoensis	Human	Primate	37	7272
13698	Family12_MG945894	Family12_SNQI01000008_Gramella_jeungdoensis	Dog	Other mammal	36	6927	Bacteroidetes	Bacteroidia	Bacteroidales	Prevotellaceae	Prevotella	Prevotella
13792	Family12_Reyes_2015_F121_T2_NODE_36_length_7060_cov_6397663	Family12_SNQI01000008_Gramella_jeungdoensis	Human	Primate	38	7062
13958	Family12_Norman_134_NODE_24_length_6526_cov_443474888	Family12_SNQI01000008_Gramella_jeungdoensis	Human	Primate	38	6528	Bacteroidetes	Bacteroidia	Bacteroidales	Prevotellaceae	Prevotella	Prevotella
14076	Family12_Shkoporov_7026	Family12_SNQI01000008_Gramella_jeungdoensis	Human	Primate	37	7026	Bacteroidetes	Bacteroidia	Bacteroidales	Prevotellaceae	Prevotella	Prevotella
14077	Family12_Shkoporov_6832	Family12_SNQI01000008_Gramella_jeungdoensis	Human	Primate	37	6832	Bacteroidetes	Bacteroidia	Bacteroidales	Prevotellaceae	Prevotella	Prevotella
14078	Family12_Reyes_2015_F56_T1_NODE_9_length_7122_cov_12437884	Family12_SNQI01000008_Gramella_jeungdoensis	Human	Primate	37	7124	Bacteroidetes	Bacteroidia	Bacteroidales	Prevotellaceae	Prevotella	Prevotella
14080	Family12_MH617627	Family12_SNQI01000008_Gramella_jeungdoensis	Macaque	Primate	37	6955	Bacteroidetes	Bacteroidia	Bacteroidales	Prevotellaceae	Prevotella	Prevotella
14446	Family12_Norman_108_NODE_12_length_6696_cov_34068815	Family12_SNQI01000008_Gramella_jeungdoensis	Human	Primate	37	6696	Bacteroidetes	Bacteroidia	Bacteroidales	Prevotellaceae	Prevotella	Prevotella
14499	Family12_Yinda_HP41_trimmed_NODE_49_length_7029_cov_285062375	Family12_SNQI01000008_Gramella_jeungdoensis	Human	Primate	36	7029	Bacteroidetes	Bacteroidia	Bacteroidales	Prevotellaceae	Prevotella	Prevotella
14536	Family12_Reyes_2015_F57_Mother_NODE_4_length_7085_cov_67967951	Family12_SNQI01000008_Gramella_jeungdoensis	Human	Primate	38	7087
14820	Family12_Reyes_2015_F196_M_NODE_17_length_6507_cov_11099687	Family12_SNQI01000008_Gramella_jeungdoensis	Human	Primate	36	6509	Bacteroidetes	Bacteroidia	Bacteroidales	Prevotellaceae	Prevotella	Prevotella
12760	Family13_associated_MG945275	Family13_associated_MG945275	Alces alces	Other mammal	44	6914
12924	Family13_associated_MK496683	Family13_associated_MK496683	Capybara	Other mammal	35	6391
14308	Family13_associated_MK496761	Family13_associated_MK496683	Capybara	Other mammal	35	6394
11994	Family13_MG945184	Family13_MG945184	Cow	Other mammal	36	5588
12649	Family10_MG945442	Family13_MG945184	Yak	Other mammal	39	6285
12647	Family13_MG945189	Family13_MG945189	Pig	Other mammal	42	5961
14496	Family13_MG945230	Family13_MG945230	Pig	Other mammal	34	5631
14412	Family13_MG945395	Family13_MG945395	Pig	Other mammal	40	5791
11130	Family13_MG945408	Family13_MG945408	Pig	Other mammal	40	6522
11249	Family13_MH622938	Family13_MG945408	Macaque	Primate	43	6016
11498	Family13_MG945421	Family13_MG945421	Pig	Other mammal	38	5975
11323	Family13_MG945480	Family13_MG945480	Pig	Other mammal	44	5651
13478	Family13_MH552556	Family13_MG945480	Macaque	Primate	42	5820
13616	Family13_MG945852	Family13_MG945480	Primate	Primate	44	5830
13617	Family13_MG945848	Family13_MG945480	Primate	Primate	44	5830
14379	Family13_MK496789	Family13_MG945480	Capybara	Other mammal	37	5271
14497	Family13_MG945214	Family13_MG945480	Pig	Other mammal	41	5746
14747	Family13_MK496715	Family13_MG945480	Capybara	Other mammal	37	5291
14749	Family13_MK496696	Family13_MG945480	Capybara	Other mammal	40	5779
14234	Family13_MG945539	Family13_MG945539	Pig	Other mammal	47	5616
13527	Family13_MG945696	Family13_MG945696	Pig	Other mammal	45	6170
14483	Family13_MG945769	Family13_MG945769	Cow	Other mammal	40	6570
12273	Family13_MG945792	Family13_MG945792	Musk deer	Other mammal	47	5805
11993	Family13_MG945850	Family13_MG945850	Human	Primate	42	5827
12646	Family13_MH552510	Family13_MG945850	Macaque	Primate	41	6334
11497	Family13_MG945899	Family13_MG945899	Cow	Other mammal	36	6601
13584	Family13_MK496710	Family13_MK496710	Capybara	Other mammal	36	5375
14147	Family13_MK496711	Family13_MK496711	Capybara	Other mammal	44	5364
12144	Family13_MK496767	Family13_MK496767	Capybara	Other mammal	36	5963
13791	Family13_MK496768	Family13_MK496767	Pig	Other mammal	42	5957
11811	Family13_Shkoporov_6792	Family13_Shkoporov_6792	Human	Primate	42	6792
11322	Family14_Epibacterium_NZ_JXYG01000006	Family14_Epibacterium_NZ_JXYG01000006	Copepod	Marine invertebrate	53	5919	Proteobacteria	Alphaproteobacteria	Rhodobacterales	Rhodobacteraceae	Epibacterium
11992	Family14_JXYG01000006_Epibacterium_mobile	Family14_Epibacterium_NZ_JXYG01000006	Copepod	Marine invertebrate	53	5910	Proteobacteria	Alphaproteobacteria	Rhodobacterales	Rhodobacteraceae	Epibacterium
12899	Family14_Epibacterium_NZ_CP015230	Family14_Epibacterium_NZ_JXYG01000006	Seawater	Marine	53	5907	Proteobacteria	Alphaproteobacteria	Rhodobacterales	Rhodobacteraceae	Epibacterium
11129	Family14_MH617319	Family14_MH617319	Rainbow trout	Freshwater fish	50	6009
11321	Family14_NZ_LFTY01000002_Candidatus_Rhodobacter_lobularis	Family14_NZ_LFTY01000002_Candidatus_Rhodobacter_lobularis	Oscarella lobularis	Marine invertebrate	57	7663	Proteobacteria	Alphaproteobacteria	Rhodobacterales	Rhodobacteraceae	Rhodobacter
13998	Family14_NZ_MNBW01000014_Nioella_nitratireducens	Family14_NZ_MNBW01000014_Nioella_nitratireducens	Surface seawater	Marine	57	5748	Proteobacteria	Alphaproteobacteria	Rhodobacterales	Rhodobacteraceae	Nioella
12272	Family14_NZ_SWKQ01000016_Maritimibacter_LZ17	Family14_NZ_SWKQ01000016_Maritimibacter_LZ17	Alexandrium minutum	Marine	58	6039	Proteobacteria	Alphaproteobacteria	Rhodobacterales	Rhodobacteraceae	Maritimibacter
13254	Family15_associated_MH552553	Family15_associated_MH552553	Mouse	Other mammal	47	6065
11125	Family15_Human_gut_31_126	Family15_Human_gut_31_126	Human	Primate	45	5696
11496	Family15_Monaco_MBA4038_NODE_131_length_5645_cov_174279964	Family15_Human_gut_31_126	Human	Primate	46	5645
12263	Family15_SCPE01000001_Alistipes_sp	Family15_Human_gut_31_126	Human	Primate	45	6302	Bacteroidetes	Bacteroidia	Bacteroidales	Rikenellaceae	Alistipes
12271	Family15_Norman_139_NODE_25_length_5841_cov_3289852748	Family15_Human_gut_31_126	Human	Primate	48	5853
12644	Family15_Shkoporov_5937	Family15_Human_gut_31_126	Human	Primate	47	5937	Bacteroidetes	Bacteroidia	Bacteroidales	Rikenellaceae	Alistipes	Alistipes
12895	Family15_Norman_109_NODE_27_length_5564_cov_2338162824	Family15_Human_gut_31_126	Human	Primate	46	5564
12896	Family15_Human_gut_32_012	Family15_Human_gut_31_126	Human	Primate	45	5695
13477	Family15_Human_feces_A_033	Family15_Human_gut_31_126	Human	Primate	48	5502
13999	Family15_Minot_Diet_LF_HF_2016_3_454_NODE_92_length_5822_cov_72307638	Family15_Human_gut_31_126	Human	Primate	45	5822
14534	Family15_Shkoporov_5543	Family15_Human_gut_31_126	Human	Primate	48	5545
14695	Family15_Shkoporov_6375	Family15_Human_gut_31_126	Human	Primate	48	6375
14905	Family15_Human_feces_D_022	Family15_Human_gut_31_126	Human	Primate	48	5481
12270	Family15_Norman_152_NODE_31_length_5749_cov_19550053	Family15_Norman_152_NODE_31_length_5749_cov_19550053	Human	Primate	47	5749
11991	Family16_MG883713	Family16_MG883713	Pig	Other mammal	39	7029
13253	Family16_MG945878	Family16_MG883713	Cow	Other mammal	38	6568
12643	Family16_MG945873	Family16_MG945873	Macaque	Primate	43	6058
13424	Family16_MG945314	Family16_MG945873	Pig	Other mammal	37	6245
14307	Family16_MH648970	Family16_MG945873	Macaque	Primate	43	6249
15043	Family16_MG883721	Family16_MG945873	Pan troglodytes	Primate	43	6257
13252	Family16_MG945881	Family16_MG945881	Cow	Other mammal	42	7244
14280	Family16_MG945192	Family16_MG945881	Alces alces	Other mammal	36	4816
11124	Family17_MG945750	Family17_MG945750	Alces alces	Other mammal	38	6629
12425	Family17_MG945404	Family17_MG945750	Musk deer	Other mammal	37	6479
12864	Family17_MG945776	Family17_MG945750	Musk deer	Other mammal	37	6486
13656	Family17_MG945791	Family17_MG945750	Yak	Other mammal	35	6904
13754	Family17_MG945279	Family17_MG945750	Alces alces	Other mammal	38	6651
13915	Family17_MG883727	Family17_MG945750	Musk deer	Other mammal	38	6488
14008	Family17_MG945209	Family17_MG945750	Alces alces	Other mammal	38	6680
14923	Family17_MG945263	Family17_MG945750	Cow	Other mammal	38	4781
11121	Family18_Norman_155_NODE_13_length_6012_cov_14329193	Family18_Norman_155_NODE_13_length_6012_cov_14329193	Human	Primate	45	6012	Bacteroidetes	Bacteroidia	Bacteroidales	Rikenellaceae	Alistipes	Alistipes
11122	Family18_MG945845	Family18_Norman_155_NODE_13_length_6012_cov_14329193	Bird	Bird	49	5745	Bacteroidetes	Bacteroidia	Bacteroidales	Rikenellaceae	Alistipes	Alistipes
11123	Family18_MG945564	Family18_Norman_155_NODE_13_length_6012_cov_14329193	Dog	Other mammal	49	5703	Bacteroidetes	Bacteroidia	Bacteroidales	Rikenellaceae	Alistipes	Alistipes
11320	Family18_MK765661	Family18_Norman_155_NODE_13_length_6012_cov_14329193	Tortoise	Reptile	44	5554	Bacteroidetes	Bacteroidia	Bacteroidales	Rikenellaceae	Alistipes	Alistipes
11636	Family18_MG945453	Family18_Norman_155_NODE_13_length_6012_cov_14329193	Masked civet	Primate	46	5837	Bacteroidetes	Bacteroidia	Bacteroidales	Rikenellaceae	Alistipes	Alistipes
11810	Family18_Norman_67_NODE_8_length_5864_cov_12765020	Family18_Norman_155_NODE_13_length_6012_cov_14329193	Human	Primate	49	5864
12143	Family18_MG945151	Family18_Norman_155_NODE_13_length_6012_cov_14329193	Pig	Other mammal	44	5177	Bacteroidetes	Bacteroidia	Bacteroidales	Rikenellaceae	Alistipes	Alistipes
12424	Family18_Norman_25_NODE_25_length_5948_cov_1570322926	Family18_Norman_155_NODE_13_length_6012_cov_14329193	Human	Primate	45	5950
12641	Family18_MK765557	Family18_Norman_155_NODE_13_length_6012_cov_14329193	Tortoise	Reptile	44	5554	Bacteroidetes	Bacteroidia	Bacteroidales	Rikenellaceae	Alistipes	Alistipes
13153	Family18_Shkoporov_5807	Family18_Norman_155_NODE_13_length_6012_cov_14329193	Human	Primate	41	5807
13251	Family18_Norman_165_NODE_26_length_5723_cov_7377382	Family18_Norman_155_NODE_13_length_6012_cov_14329193	Human	Primate	49	5723
13362	Family18_LT986678	Family18_Norman_155_NODE_13_length_6012_cov_14329193	Human	Primate	40	5752
13629	Family18_MG945716	Family18_Norman_155_NODE_13_length_6012_cov_14329193	Pig	Other mammal	45	5664
13697	Family18_MG945790	Family18_Norman_155_NODE_13_length_6012_cov_14329193	Pig	Other mammal	45	5914
13813	Family18_MG945664	Family18_Norman_155_NODE_13_length_6012_cov_14329193	Pig	Other mammal	45	6039	Bacteroidetes	Bacteroidia	Bacteroidales	Rikenellaceae	Alistipes	Alistipes
13858	Family18_Human_gut_30_017	Family18_Norman_155_NODE_13_length_6012_cov_14329193	Human	Primate	42	5755
14119	Family18_Shkoporov_6259	Family18_Norman_155_NODE_13_length_6012_cov_14329193	Human	Primate	41	6259
14177	Family18_MG945813	Family18_Norman_155_NODE_13_length_6012_cov_14329193	Pig	Other mammal	46	5922	Bacteroidetes	Bacteroidia	Bacteroidales	Rikenellaceae	Alistipes	Alistipes
14200	Family18_MK765667	Family18_Norman_155_NODE_13_length_6012_cov_14329193	Tortoise	Reptile	44	5554	Bacteroidetes	Bacteroidia	Bacteroidales	Rikenellaceae	Alistipes	Alistipes
14201	Family18_MK765655	Family18_Norman_155_NODE_13_length_6012_cov_14329193	Tortoise	Reptile	44	5554	Bacteroidetes	Bacteroidia	Bacteroidales	Rikenellaceae	Alistipes	Alistipes
14202	Family18_MG945784	Family18_Norman_155_NODE_13_length_6012_cov_14329193	Pig	Other mammal	46	5870
14203	Family18_MG945713	Family18_Norman_155_NODE_13_length_6012_cov_14329193	Pig	Other mammal	45	5882
14278	Family18_MG945509	Family18_Norman_155_NODE_13_length_6012_cov_14329193	Pig	Other mammal	44	5803	Bacteroidetes	Bacteroidia	Bacteroidales	Rikenellaceae	Alistipes	Alistipes
14279	Family18_MG945272	Family18_Norman_155_NODE_13_length_6012_cov_14329193	Human	Primate	45	5835
14305	Family18_MG945456	Family18_Norman_155_NODE_13_length_6012_cov_14329193	Masked civet	Primate	45	5858	Bacteroidetes	Bacteroidia	Bacteroidales	Rikenellaceae	Alistipes	Alistipes
14410	Family18_MG945680	Family18_Norman_155_NODE_13_length_6012_cov_14329193	Pig	Other mammal	45	5664
14411	Family18_MG945498	Family18_Norman_155_NODE_13_length_6012_cov_14329193	Pig	Other mammal	45	5663	Bacteroidetes	Bacteroidia	Bacteroidales	Rikenellaceae	Alistipes	Alistipes
14461	Family18_Shkoporov_5768	Family18_Norman_155_NODE_13_length_6012_cov_14329193	Human	Primate	41	5768
14533	Family18_Shkoporov_6081	Family18_Norman_155_NODE_13_length_6012_cov_14329193	Human	Primate	41	6083
14559	Family18_MG945730	Family18_Norman_155_NODE_13_length_6012_cov_14329193	Pig	Other mammal	44	5868	Bacteroidetes	Bacteroidia	Bacteroidales	Rikenellaceae	Alistipes	Alistipes
14602	Family18_Norman_124_NODE_53_length_6012_cov_417288064	Family18_Norman_155_NODE_13_length_6012_cov_14329193	Human	Primate	45	6012	Bacteroidetes	Bacteroidia	Bacteroidales	Rikenellaceae	Alistipes	Alistipes
14948	Family18_MG945683	Family18_Norman_155_NODE_13_length_6012_cov_14329193	Pig	Other mammal	44	5665
14984	Family18_Norman_137_NODE_35_length_5955_cov_6203898	Family18_Norman_155_NODE_13_length_6012_cov_14329193	Human	Primate	45	5955	Bacteroidetes	Bacteroidia	Bacteroidales	Rikenellaceae	Alistipes	Alistipes
14994	Family18_MG945170	Family18_Norman_155_NODE_13_length_6012_cov_14329193	Pig	Other mammal	47	5951	Bacteroidetes	Bacteroidia	Bacteroidales	Rikenellaceae	Alistipes	Alistipes
15049	Family18_MG945455	Family18_Norman_155_NODE_13_length_6012_cov_14329193	Musk deer	Other mammal	44	5859	Bacteroidetes	Bacteroidia	Bacteroidales	Rikenellaceae	Alistipes	Alistipes
15135	Family18_Norman_101_NODE_41_length_5905_cov_37760171	Family18_Norman_155_NODE_13_length_6012_cov_14329193	Human	Primate	46	5907
15173	Family18_MG945141	Family18_Norman_155_NODE_13_length_6012_cov_14329193	Pig	Other mammal	44	5568	Bacteroidetes	Bacteroidia	Bacteroidales	Rikenellaceae	Alistipes	Alistipes
11809	Family19_MG945244	Family19_MG945244	Cow	Other mammal	38	6098
13250	Family19_MG945379	Family19_MG945244	Musk deer	Other mammal	39	6645
11120	Family19_MG945554	Family19_MG945554	Cow	Other mammal	38	6618
14276	Family19_MG945575	Family19_MG945554	Cow	Other mammal	43	6589
11119	Family19_MG945885	Family19_MG945885	Cow	Other mammal	39	6379
11495	Family19_Monaco_MBA1760_NODE_67_length_6253_cov_29866893	Family19_Monaco_MBA1760_NODE_67_length_6253_cov_29866893	Human	Primate	45	6253
11989	Family19_MG945614	Family19_Monaco_MBA1760_NODE_67_length_6253_cov_29866893	Pig	Other mammal	45	5996
12142	Family19_MG945893	Family19_Monaco_MBA1760_NODE_67_length_6253_cov_29866893	Pig	Other mammal	46	5907
13615	Family19_Monaco_MBA4020_NODE_16_length_6252_cov_63288527	Family19_Monaco_MBA1760_NODE_67_length_6253_cov_29866893	Human	Primate	46	6252
13655	Family19_MG945360	Family19_Monaco_MBA1760_NODE_67_length_6253_cov_29866893	Pig	Other mammal	46	5990
13914	Family19_MG945478	Family19_Monaco_MBA1760_NODE_67_length_6253_cov_29866893	Pig	Other mammal	46	5985
11490	Family2_Amyovirinae_JX904102_1	Family2_Amyovirinae_JX904102_1	Ocean	Marine	59	3927
11310	Family2_associated_Liberibacter_LLVZ01000003	Family2_associated_Liberibacter_LLVZ01000003	Psyllid	Insect	32	8252	Proteobacteria	Alphaproteobacteria	Rhizobiales	Rhizobiaceae	Liberibacter
11489	Family2_associated_Liberibacter_JMTK01000001	Family2_associated_Liberibacter_LLVZ01000003	Psyllid	Insect	32	8252	Proteobacteria	Alphaproteobacteria	Rhizobiales	Rhizobiaceae	Liberibacter
12267	Family2_associated_Liberibacter_JQIG01000002	Family2_associated_Liberibacter_LLVZ01000003	Psyllid	Insect	32	8252	Proteobacteria	Alphaproteobacteria	Rhizobiales	Rhizobiaceae	Liberibacter
14408	Family2_associated_Ruegeria_MH015251	Family2_associated_Ruegeria_MH015251	Inner Harbor	Marine	58	4248	Proteobacteria	Alphaproteobacteria	Rhodobacterales	Rhodobacteraceae	Ruegeria
14409	Family2_associated_Ruegeria_MF101922	Family2_associated_Ruegeria_MH015251	Inner Harbor	Marine	58	4248	Proteobacteria	Alphaproteobacteria	Rhodobacterales	Rhodobacteraceae	Ruegeria
14563	Family2_MH617327	Family2_MH617327	Cow	Other mammal	58	4305
14736	Family2_Rhodobacter_QFQS01000029	Family2_Rhodobacter_QFQS01000029	Hospital NICU surface and sink	Primate	61	4496	Proteobacteria	Alphaproteobacteria	Rhodobacterales	Rhodobacteraceae	Rhodobacter
11308	Family2_Sphingopyxis_AP017898	Family2_Sphingopyxis_AP017898	Industrial cooling water	Wastewater	61	4298	Proteobacteria	Alphaproteobacteria	Sphingomonadales	Sphingomonadaceae	Sphingopyxis
11309	Family2_rhizobium_MN988550	Family2_Sphingopyxis_AP017898	Agricultural Lands	Sediment/soil	56	4781
11985	Family2_CM009578_Sphingopyxis_lindanitolerans	Family2_Sphingopyxis_AP017898	Pesticide contaminated soil	Sediment/soil	57	4666	Proteobacteria	Alphaproteobacteria	Sphingomonadales	Sphingomonadaceae	Sphingopyxis
12140	Family2_NZ_CM009578_Sphingopyxis_lindanitolerans	Family2_Sphingopyxis_AP017898	Pesticide contaminated soil	Sediment/soil	57	4694	Proteobacteria	Alphaproteobacteria	Sphingomonadales	Sphingomonadaceae	Sphingopyxis
12640	Family2_Novosphingobium_BASZ01000013	Family2_Sphingopyxis_AP017898	Unknown	Unknown	57	4424	Proteobacteria	Alphaproteobacteria	Sphingomonadales	Sphingomonadaceae	Novosphingobium
12942	Family2_rhizobium_MN988485	Family2_Sphingopyxis_AP017898	Agricultural Lands	Sediment/soil	57	4801
13524	Family2_Novosphingobium_CP034179	Family2_Sphingopyxis_AP017898	Unknown	Unknown	57	4424	Proteobacteria	Alphaproteobacteria	Sphingomonadales	Sphingomonadaceae	Novosphingobium
13788	Family2_MK765605	Family2_Sphingopyxis_AP017898	Tortoise	Reptile	57	4372
13856	Family2_Pseudoxanthomonas_QFNC01000084	Family2_Sphingopyxis_AP017898	Hospital NICU surface and sink	Unknown	63	4564	Proteobacteria	Gammaproteobacteria	Xanthomonadales	Xanthomonadaceae	Pseudoxanthomonas
14443	Family2_Sneathiella_NVRR01000128	Family2_Sphingopyxis_AP017898	Marine MAG	Marine	45	4100	Proteobacteria	Alphaproteobacteria	Sneathiellales	Sneathiellaceae	Sneathiella
14477	Family2_Sphingomonas_MKSU01000016	Family2_Sphingopyxis_AP017898	Ammonium sulfate bioreactor	Wastewater	58	4107	Proteobacteria	Alphaproteobacteria	Sphingomonadales	Sphingomonadaceae	Sphingomonas
14478	Family2_MKSU01000016_Sphingomonas_sp_67-36	Family2_Sphingopyxis_AP017898	Unknown	Unknown	59	4682	Proteobacteria	Alphaproteobacteria	Sphingomonadales	Sphingomonadaceae	Sphingomonas
14558	Family2_MK765641	Family2_Sphingopyxis_AP017898	Tortoise	Reptile	56	4370
14640	Family2_Sinobacter_SSEA01000029	Family2_Sphingopyxis_AP017898	Wastewater	Wastewater	55	5107	Proteobacteria	Gammaproteobacteria	Nevskiales	Sinobacteraceae	Sinobacter
14729	Family2_MH552479	Family2_Sphingopyxis_AP017898	Mouse	Other mammal	55	4487
14860	Family2_MH617069	Family2_Sphingopyxis_AP017898	Cow	Other mammal	55	4888
14894	Family2_Sphingopyxis_CM009578	Family2_Sphingopyxis_AP017898	Pesticide contaminated soil	Sediment/soil	57	4483	Proteobacteria	Alphaproteobacteria	Sphingomonadales	Sphingomonadaceae	Sphingopyxis
15187	Family2_Amyovirinae_MG214764	Family2_Sphingopyxis_AP017898	Seawater	Marine	59	4360	Proteobacteria	Alphaproteobacteria	Sphingomonadales	Sphingomonadaceae	Citromicrobium
13855	Family3_Acetobacter_Shkoporov_4539	Family3_Acetobacter_Shkoporov_4539	Human	Primate	42	4539
15160	Family3_associated_MG945516	Family3_associated_MG945516	Dog	Other mammal	30	5469
13612	Family3_associated_MH617150	Family3_associated_MH617150	Minnow tissue	Marine fish	42	6002
14476	Family3_GokushovirinaeA_68_Microbialite_003	Family3_GokushovirinaeA_68_Microbialite_003	Microbialite	Marine	41	4660
13650	Family3_GokushovirinaeA_Bourget_052	Family3_GokushovirinaeA_Bourget_052	Freshwater	Freshwater	44	4296
12265	Family3_GokushovirinaeA_Bourget_224	Family3_GokushovirinaeA_Bourget_224	Freshwater	Freshwater	41	4200
11984	Family3_GokushovirinaeA_Bourget_259	Family3_GokushovirinaeA_Bourget_259	Freshwater	Freshwater	40	4149
12269	Family3_GokushovirinaeA_Chlamydia_NC_001998	Family3_GokushovirinaeA_Chlamydia_NC_001998	Isolated phage	Other	41	4529	Chlamydiae	Chlamydiia	Chlamydiales	Chlamydiaceae	Chlamydia
12422	Family3_GokushovirinaeA_AE002163	Family3_GokushovirinaeA_Chlamydia_NC_001998	Isolated phage	Other	41	4532	Chlamydiae	Chlamydiia	Chlamydiales	Chlamydiaceae	Chlamydia
13476	Family3_GokushovirinaeA_Chlamydia_NC_002180	Family3_GokushovirinaeA_Chlamydia_NC_001998	Isolated phage	Other	41	4532	Chlamydiae	Chlamydiia	Chlamydiales	Chlamydiaceae	Chlamydia
13522	Family3_GokushovirinaeA_AJ550635	Family3_GokushovirinaeA_Chlamydia_NC_001998	Isolated phage	Other	41	4554	Chlamydiae	Chlamydiia	Chlamydiales	Chlamydiaceae	Chlamydia
12627	Family3_GokushovirinaeA_DAAGNP0100000011	Family3_GokushovirinaeA_DAAGNP0100000011
12628	Family3_GokushovirinaeA_AAPACP0100001301	Family3_GokushovirinaeA_DAAGNP0100000011	Homo sapiens	Primate	47	4389	Proteobacteria	Gammaproteobacteria	Enterobacterales	Enterobacteriaceae	Salmonella	Salmonella	yes
12629	Family3_GokushovirinaeA_AAONEQ0100000091	Family3_GokushovirinaeA_DAAGNP0100000011	Stool	Primate	47	4389	Proteobacteria	Gammaproteobacteria	Enterobacterales	Enterobacteriaceae	Salmonella	Salmonella	yes
12630	Family3_GokushovirinaeA_AAONAO0100000011	Family3_GokushovirinaeA_DAAGNP0100000011	Stool	Primate	47	4389	Proteobacteria	Gammaproteobacteria	Enterobacterales	Enterobacteriaceae	Salmonella	Salmonella	yes
12631	Family3_GokushovirinaeA_AAOBBI0100000011	Family3_GokushovirinaeA_DAAGNP0100000011	Stool	Primate	47	4389	Proteobacteria	Gammaproteobacteria	Enterobacterales	Enterobacteriaceae	Salmonella	Salmonella	yes
12632	Family3_GokushovirinaeA_AANZXJ0100000031	Family3_GokushovirinaeA_DAAGNP0100000011	Homo sapiens	Primate	47	4389	Proteobacteria	Gammaproteobacteria	Enterobacterales	Enterobacteriaceae	Salmonella	Salmonella	yes
12633	Family3_GokushovirinaeA_AAKOPE0100000121	Family3_GokushovirinaeA_DAAGNP0100000011	Unknown	Unknown	47	4383	Proteobacteria	Gammaproteobacteria	Enterobacterales	Enterobacteriaceae	Salmonella	Salmonella	yes
12634	Family3_GokushovirinaeA_AAIOEH010000009	Family3_GokushovirinaeA_DAAGNP0100000011	Homo sapiens	Primate	47	4364	Proteobacteria	Gammaproteobacteria	Enterobacterales	Enterobacteriaceae	Salmonella	Salmonella	yes
12635	Family3_GokushovirinaeA_AAHXJY0100000041	Family3_GokushovirinaeA_DAAGNP0100000011	Homo sapiens	Primate	46	4468	Proteobacteria	Gammaproteobacteria	Enterobacterales	Enterobacteriaceae	Salmonella	Salmonella	yes
12636	Family3_GokushovirinaeA_AAHLRW010000001	Family3_GokushovirinaeA_DAAGNP0100000011	Homo sapiens	Primate	47	4358	Proteobacteria	Gammaproteobacteria	Enterobacterales	Enterobacteriaceae	Salmonella	Salmonella	yes
12637	Family3_GokushovirinaeA_AAFPLC010000005	Family3_GokushovirinaeA_DAAGNP0100000011	Unknown	Unknown	47	4364	Proteobacteria	Gammaproteobacteria	Enterobacterales	Enterobacteriaceae	Salmonella	Salmonella	yes
12638	Family3_GokushovirinaeA_AAFBBW010000011	Family3_GokushovirinaeA_DAAGNP0100000011	Unknown	Unknown	47	4364	Proteobacteria	Gammaproteobacteria	Enterobacterales	Enterobacteriaceae	Salmonella	Salmonella	yes
12639	Family3_GokushovirinaeA_AAAGTB010000001	Family3_GokushovirinaeA_DAAGNP0100000011	Homo sapiens	Primate	47	4358	Proteobacteria	Gammaproteobacteria	Enterobacterales	Enterobacteriaceae	Salmonella	Salmonella	yes
13067	Family3_GokushovirinaeA_AAOGTI0100000271	Family3_GokushovirinaeA_DAAGNP0100000011	Homo sapiens	Primate	47	4389	Proteobacteria	Gammaproteobacteria	Enterobacterales	Enterobacteriaceae	Salmonella	Salmonella	yes
13404	Family3_GokushovirinaeA_NZ_CP022690_Kosakonia_cowanii_strain_Esp_Z	Family3_GokushovirinaeA_DAAGNP0100000011	Anopheles	Insect	44	4495	Proteobacteria	Gammaproteobacteria	Enterobacterales	Enterobacteriaceae	Kosakonia
13939	Family3_GokushovirinaeA_NZ_LT160614_Enterobacter_cloacae_strain_NH52	Family3_GokushovirinaeA_DAAGNP0100000011	Unknown	Unknown	45	4373	Proteobacteria	Gammaproteobacteria	Enterobacterales	Enterobacteriaceae	Enterobacter	Enterobacter	yes
14429	Family3_GokushovirinaeA_AAONAL0100000011	Family3_GokushovirinaeA_DAAGNP0100000011	Stool	Primate	47	4389	Proteobacteria	Gammaproteobacteria	Enterobacterales	Enterobacteriaceae	Salmonella	Salmonella	yes
14514	Family3_GokushovirinaeA_AAEUOU0100000671	Family3_GokushovirinaeA_DAAGNP0100000011	Unknown	Unknown	47	4383	Proteobacteria	Gammaproteobacteria	Enterobacterales	Enterobacteriaceae	Salmonella	Salmonella	yes
14553	Family3_GokushovirinaeA_AANYGM0100000011	Family3_GokushovirinaeA_DAAGNP0100000011	Stool	Primate	47	4389	Proteobacteria	Gammaproteobacteria	Enterobacterales	Enterobacteriaceae	Salmonella	Salmonella	yes
14554	Family3_GokushovirinaeA_AAIFJK010000002	Family3_GokushovirinaeA_DAAGNP0100000011	Homo sapiens	Primate	47	4385	Proteobacteria	Gammaproteobacteria	Enterobacterales	Enterobacteriaceae	Salmonella	Salmonella	yes
14555	Family3_GokushovirinaeA_AAHKJJ010000001	Family3_GokushovirinaeA_DAAGNP0100000011	Homo sapiens	Primate	47	4364	Proteobacteria	Gammaproteobacteria	Enterobacterales	Enterobacteriaceae	Salmonella	Salmonella	yes
14556	Family3_GokushovirinaeA_AAGBTL0100000051	Family3_GokushovirinaeA_DAAGNP0100000011	Unknown	Unknown	47	4389	Proteobacteria	Gammaproteobacteria	Enterobacterales	Enterobacteriaceae	Salmonella	Salmonella	yes
14557	Family3_GokushovirinaeA_AAFYJV0100000011	Family3_GokushovirinaeA_DAAGNP0100000011	Unknown	Unknown	47	4389	Proteobacteria	Gammaproteobacteria	Enterobacterales	Enterobacteriaceae	Salmonella	Salmonella	yes
14577	Family3_GokushovirinaeA_AAPKYL0100000071	Family3_GokushovirinaeA_DAAGNP0100000011	Pig stool	Other mammal	47	4389	Proteobacteria	Gammaproteobacteria	Enterobacterales	Enterobacteriaceae	Salmonella	Salmonella	yes
14850	Family3_GokushovirinaeA_AAAFAM010000008	Family3_GokushovirinaeA_DAAGNP0100000011	Homo sapiens	Primate	47	4364	Proteobacteria	Gammaproteobacteria	Enterobacterales	Enterobacteriaceae	Salmonella	Salmonella	yes
14902	Family3_GokushovirinaeA_AAJZXH0100000031	Family3_GokushovirinaeA_DAAGNP0100000011	Homo sapiens	Primate	47	4388	Proteobacteria	Gammaproteobacteria	Enterobacterales	Enterobacteriaceae	Salmonella	Salmonella	yes
14931	Family3_GokushovirinaeA_AAETAR010000001	Family3_GokushovirinaeA_DAAGNP0100000011	Unknown	Unknown	47	4364	Proteobacteria	Gammaproteobacteria	Enterobacterales	Enterobacteriaceae	Salmonella	Salmonella	yes
15103	Family3_GokushovirinaeA_AAFVOA010000001	Family3_GokushovirinaeA_DAAGNP0100000011	Unknown	Unknown	47	4364	Proteobacteria	Gammaproteobacteria	Enterobacterales	Enterobacteriaceae	Salmonella	Salmonella	yes
15163	Family3_GokushovirinaeA_AANUQU010000002	Family3_GokushovirinaeA_DAAGNP0100000011	Human	Primate	45	4378
13422	Family3_GokushovirinaeA_DABS01000177_Gastranaerophilales	Family3_GokushovirinaeA_DABS01000177_Gastranaerophilales	Human MAG	Primate	34	5225	Melainabacteria	Gastranaerophilales
13993	Family3_GokushovirinaeA_DMOY01000351_Nitrospira_sp	Family3_GokushovirinaeA_DMOY01000351_Nitrospira_sp	Wastewater	Wastewater	57	3982	Nitrospirae	Nitrospira	Nitrospirales	Nitrospiraceae	Nitrospira
13474	Family3_GokushovirinaeA_FR888562_Clostridium_sp_CAG_306	Family3_GokushovirinaeA_FR888562_Clostridium_sp_CAG_306	Human	Primate	33	5311	Firmicutes	Clostridia	Clostridales	Clostridiceae	Clostridium
11808	Family3_GokushovirinaeA_FXLX01000046_uncultured_SUP05_cluster_bacterium	Family3_GokushovirinaeA_FXLX01000046_uncultured_SUP05_cluster_bacterium	Marine fish MAG	Marine fish	39	4458	Proteobacteria	Gammaproteobacteria	PS1	Thioglobaceae	Thioglobus	CandidatusThioglobus	yes
15017	Family3_GokushovirinaeA_HQ157198	Family3_GokushovirinaeA_HQ157198	Ocean	Marine	47	4478
12264	Family3_GokushovirinaeA_HQ157199	Family3_GokushovirinaeA_HQ157199	Ocean	Marine	44	4487
12889	Family3_GokushovirinaeA_KC131022	Family3_GokushovirinaeA_KC131022	Ocean	Marine	44	4070
12138	Family3_GokushovirinaeA_KM589508	Family3_GokushovirinaeA_KM589508	Sphagnum	Sediment/soil	50	4624
13317	Family3_GokushovirinaeA_NC_027642	Family3_GokushovirinaeA_KM589508	Sphagnum	Sediment/soil	50	4624
14787	Family3_GokushovirinaeA_KP087936	Family3_GokushovirinaeA_KP087936	Methane seep sediment	Sediment/soil	44	4176
14918	Family3_GokushovirinaeA_KP087939	Family3_GokushovirinaeA_KP087939	Methane seep sediment	Sediment/soil	47	4265
13724	Family3_GokushovirinaeA_KP087941	Family3_GokushovirinaeA_KP087941	Methane seep sediment	Sediment/soil	61	4331
14872	Family3_GokushovirinaeA_KP087944	Family3_GokushovirinaeA_KP087944	Methane seep sediment	Sediment/soil	41	4514
13854	Family3_GokushovirinaeA_KP087945	Family3_GokushovirinaeA_KP087945	Methane seep sediment	Sediment/soil	58	4314
14634	Family3_GokushovirinaeA_KP087946	Family3_GokushovirinaeA_KP087946	Methane seep sediment	Sediment/soil	61	4406
13356	Family3_GokushovirinaeA_KP087949	Family3_GokushovirinaeA_KP087949	Methane seep sediment	Sediment/soil	56	4180
13246	Family3_GokushovirinaeA_KP087952	Family3_GokushovirinaeA_KP087952	Methane seep sediment	Sediment/soil	48	5310
14303	Family3_GokushovirinaeA_KP087954	Family3_GokushovirinaeA_KP087954	Methane seep sediment	Sediment/soil	49	4700
12624	Family3_GokushovirinaeA_KP823395	Family3_GokushovirinaeA_KP823395	boiling spring	Freshwater	42	4468	Proteobacteria	Gammaproteobacteria	Enterobacterales	Enterobacteriaceae	Salmonella	Salmonella
13316	Family3_GokushovirinaeA_NC_028993	Family3_GokushovirinaeA_KP823395	boiling spring	Freshwater	42	4468	Proteobacteria	Gammaproteobacteria	Enterobacterales	Enterobacteriaceae	Salmonella	Salmonella
12888	Family3_GokushovirinaeA_KT264807	Family3_GokushovirinaeA_KT264807	Monkey feces	Primate	37	4957
13992	Family3_GokushovirinaeA_KT264808	Family3_GokushovirinaeA_KT264808	Bird	Bird	46	4812
13421	Family3_GokushovirinaeA_KT264809	Family3_GokushovirinaeA_KT264809	Bird	Bird	47	4876
12137	Family3_GokushovirinaeA_KT264811	Family3_GokushovirinaeA_KT264811	Bird	Bird	53	4383
12814	Family3_GokushovirinaeA_MH617638	Family3_GokushovirinaeA_KT264811	Minnow tissue	Marine fish	48	4532	Proteobacteria	Gammaproteobacteria	Enterobacterales	Enterobacteriaceae	Salmonella	Salmonella
15123	Family3_GokushovirinaeA_MH617505	Family3_GokushovirinaeA_KT264811	Minnow tissue	Marine fish	47	4558	Proteobacteria	Gammaproteobacteria	Legionellales	Legionellaceae	Legionella	Legionella
13355	Family3_GokushovirinaeA_KT264813	Family3_GokushovirinaeA_KT264813	Bird	Bird	54	4783
13473	Family3_GokushovirinaeA_KT264814	Family3_GokushovirinaeA_KT264814	Bird	Bird	47	4832
13244	Family3_GokushovirinaeA_KT264817	Family3_GokushovirinaeA_KT264817	Raccoon	Other mammal	49	5077
14513	Family3_GokushovirinaeA_KT264816	Family3_GokushovirinaeA_KT264817	Fox	Other mammal	49	5077
12620	Family3_GokushovirinaeA_KT264820	Family3_GokushovirinaeA_KT264820	Mink	Other mammal	39	5596	Chlorobi	Bhlorobia	Chlorobiales	Chlorobiaceae	Chlorobium	Chlorobium
14184	Family3_GokushovirinaeA_KT264821	Family3_GokushovirinaeA_KT264821	Monkey feces	Primate	41	5583	Proteobacteria	Gammaproteobacteria			Candidatus Thioglobus	CandidatusThioglobus
11980	Family3_GokushovirinaeA_KT264825	Family3_GokushovirinaeA_KT264825	Fox	Other mammal	39	5003	Firmicutes	Clostridia	Eubacteriales	Lachnospiraceae	Blautia	Blautia
11307	Family3_GokushovirinaeA_KT264827	Family3_GokushovirinaeA_KT264827	Monkey feces	Primate	45	5111
11806	Family3_GokushovirinaeA_KT264831	Family3_GokushovirinaeA_KT264831	Mink	Other mammal	36	4880	Proteobacteria	Gammaproteobacteria	Aeromonadales	Succinivibrionaceae	Succinatimonas	Succinatimonas
11805	Family3_GokushovirinaeA_KT264834	Family3_GokushovirinaeA_KT264834	Raccoon	Other mammal	32	4975	Fusobacteria	Fusobacteriia	Fusobacteriales	Fusobacteriaceae	Fusobacterium	Fusobacterium
13723	Family3_GokushovirinaeA_MG945678	Family3_GokushovirinaeA_KT264834	Pig	Other mammal	32	5192
12883	Family3_GokushovirinaeA_KT264835	Family3_GokushovirinaeA_KT264835
13787	Family3_GokushovirinaeA_KX259455	Family3_GokushovirinaeA_KX259455	Wastewater	Wastewater	59	4533
12882	Family3_GokushovirinaeA_KX259459	Family3_GokushovirinaeA_KX259459	Wastewater	Wastewater	41	4015
15108	Family3_GokushovirinaeA_KX259457	Family3_GokushovirinaeA_KX259459	Wastewater	Wastewater	41	4373
11802	Family3_GokushovirinaeA_KX259461	Family3_GokushovirinaeA_KX259461	Wastewater	Wastewater	62	4728
15100	Family3_GokushovirinaeA_KX259463	Family3_GokushovirinaeA_KX259463	Wastewater	Wastewater	59	4432
11801	Family3_GokushovirinaeA_KX259471	Family3_GokushovirinaeA_KX259471	Wastewater	Wastewater	43	4512
12136	Family3_GokushovirinaeA_KX828610	Family3_GokushovirinaeA_KX828610	Ocean sediment	Sediment/soil	54	4190
11306	Family3_GokushovirinaeA_Lim_Twin_C1_NODE_331_length_5610_cov_181397775	Family3_GokushovirinaeA_Lim_Twin_C1_NODE_331_length_5610_cov_181397775	Human	Primate	42	5610	Firmicutes	Negativicutes	Veillonellales	Veillonellaceae	Megasphaera	Megasphaera
11467	Family3_GokushovirinaeA_Reyes_2015_F23_T1_NODE_59_length_5456_cov_8841997	Family3_GokushovirinaeA_Lim_Twin_C1_NODE_331_length_5610_cov_181397775	Human	Primate	43	5456
11974	Family3_GokushovirinaeA_MG945505	Family3_GokushovirinaeA_Lim_Twin_C1_NODE_331_length_5610_cov_181397775	Pig	Other mammal	42	5591	Firmicutes	Negativicutes	Veillonellales	Veillonellaceae	Megasphaera	Megasphaera
11975	Family3_GokushovirinaeA_MG945487	Family3_GokushovirinaeA_Lim_Twin_C1_NODE_331_length_5610_cov_181397775	Pig	Other mammal	42	5308	Firmicutes	Negativicutes	Veillonellales	Veillonellaceae	Megasphaera	Megasphaera
11977	Family3_GokushovirinaeA_MG945147	Family3_GokushovirinaeA_Lim_Twin_C1_NODE_331_length_5610_cov_181397775	Pig	Other mammal	42	5220	Firmicutes	Negativicutes	Veillonellales	Veillonellaceae	Megasphaera	Megasphaera
12609	Family3_GokushovirinaeA_MG945884	Family3_GokushovirinaeA_Lim_Twin_C1_NODE_331_length_5610_cov_181397775	Pig	Other mammal	43	4954	Firmicutes	Negativicutes	Veillonellales	Veillonellaceae	Megasphaera	Megasphaera
12612	Family3_GokushovirinaeA_MG945441	Family3_GokushovirinaeA_Lim_Twin_C1_NODE_331_length_5610_cov_181397775	Pig	Other mammal	42	5245	Firmicutes	Negativicutes	Veillonellales	Veillonellaceae	Megasphaera	Megasphaera
13780	Family3_GokushovirinaeA_Reyes_2015_F112_T2_NODE_71_length_5643_cov_27880529	Family3_GokushovirinaeA_Lim_Twin_C1_NODE_331_length_5610_cov_181397775	Human	Primate	42	5643	Proteobacteria	Gammaproteobacteria	Enterobacterales	Enterobacteriaceae	Enterobacter	Enterobacter
11305	Family3_GokushovirinaeA_MG883715	Family3_GokushovirinaeA_MG883715	Pig	Other mammal	40	4942
11619	Family3_GokushovirinaeA_MG945756	Family3_GokushovirinaeA_MG883715	Pig	Other mammal	42	5044
11628	Family3_GokushovirinaeA_MG883725	Family3_GokushovirinaeA_MG883715	Pig	Other mammal	41	4923
11834	Family3_GokushovirinaeA_MG945686	Family3_GokushovirinaeA_MG883715	Pig	Other mammal	41	5045	Proteobacteria	Epsilonproteobacteria	Campylobacterales	Helicobacteraceae	Helicobacter	Helicobacter
12412	Family3_GokushovirinaeA_MG945551	Family3_GokushovirinaeA_MG883715	Pig	Other mammal	40	4935
12414	Family3_GokushovirinaeA_MG945520	Family3_GokushovirinaeA_MG883715	Pig	Other mammal	41	4991
12416	Family3_GokushovirinaeA_MG945341	Family3_GokushovirinaeA_MG883715	Pig	Other mammal	40	4942
12615	Family3_GokushovirinaeA_MG945215	Family3_GokushovirinaeA_MG883715	Pig	Other mammal	42	4955
13249	Family3_GokushovirinaeA_Chlamydia_NC_001741	Family3_GokushovirinaeA_MG883715	Bacteria	Unknown	37	4877	Chlamydiae	Chlamydiia	Chlamydiales	Chlamydiaceae	Chlamydia
12881	Family3_GokushovirinaeA_MG883723	Family3_GokushovirinaeA_MG883723	Dog	Other mammal	53	4870
13138	Family3_GokushovirinaeA_MG945132	Family3_GokushovirinaeA_MG945132	Pig	Other mammal	49	4595
14981	Family3_GokushovirinaeA_MG945161	Family3_GokushovirinaeA_MG945161	Bird	Bird	60	4797
15035	Family3_GokushovirinaeA_MG945164	Family3_GokushovirinaeA_MG945164	Dog	Other mammal	64	4422
11487	Family3_GokushovirinaeA_MG945195	Family3_GokushovirinaeA_MG945195	Dog	Other mammal	33	4807
11798	Family3_GokushovirinaeA_MG945371	Family3_GokushovirinaeA_MG945195	Pig	Other mammal	33	4822
11799	Family3_GokushovirinaeA_MG945222	Family3_GokushovirinaeA_MG945195	Pig	Other mammal	33	4781
11304	Family3_GokushovirinaeA_MG945208	Family3_GokushovirinaeA_MG945208	Pig	Other mammal	38	4830
11796	Family3_GokushovirinaeA_MG945479	Family3_GokushovirinaeA_MG945208	Pig	Other mammal	36	4800	Firmicutes	Negativicutes	Selenomonadales	Selenomonadaceae	Megamonas	Megamonas
11973	Family3_GokushovirinaeA_MG945512	Family3_GokushovirinaeA_MG945208	Pig	Other mammal	41	4783
12610	Family3_GokushovirinaeA_MG945687	Family3_GokushovirinaeA_MG945208	Pig	Other mammal	41	4768
12875	Family3_GokushovirinaeA_MG945365	Family3_GokushovirinaeA_MG945208	Pig	Other mammal	38	4847	Firmicutes	Negativicutes	Selenomonadales	Selenomonadaceae	Selenomonas	Selenomonas
12879	Family3_GokushovirinaeA_MG945166	Family3_GokushovirinaeA_MG945208	Pig	Other mammal	41	4619
13919	Family3_GokushovirinaeA_MG945599	Family3_GokushovirinaeA_MG945208	Yak	Other mammal	40	5104	Firmicutes	Negativicutes	Selenomonadales	Selenomonadaceae	Selenomonas	Selenomonas
13966	Family3_GokushovirinaeA_MG945329	Family3_GokushovirinaeA_MG945208	Pig	Other mammal	41	4774	Synergistetes	Synergistia	Synergistales	Synergistaceae	Cloacibacillus	Cloacibacillus
14459	Family3_GokushovirinaeA_MG945540	Family3_GokushovirinaeA_MG945208	Pig	Other mammal	38	4852	Proteobacteria	Betaproteobacteria	Burkholderiales	Sutterellaceae	Sutterella	Sutterella
14824	Family3_GokushovirinaeA_MG945156	Family3_GokushovirinaeA_MG945208	Yak	Other mammal	42	4910
11627	Family3_GokushovirinaeA_MG945224	Family3_GokushovirinaeA_MG945224	Pig	Other mammal	42	4754
11626	Family3_GokushovirinaeA_MG945243	Family3_GokushovirinaeA_MG945243	Dog	Other mammal	45	5057
12614	Family3_GokushovirinaeA_MG945324	Family3_GokushovirinaeA_MG945324	Bird	Bird	43	4577
12613	Family3_GokushovirinaeA_MG945342	Family3_GokushovirinaeA_MG945342	Pig	Other mammal	52	4954
12134	Family3_GokushovirinaeA_MG945348	Family3_GokushovirinaeA_MG945348	Pig	Other mammal	48	5065
11486	Family3_GokushovirinaeA_MG945409	Family3_GokushovirinaeA_MG945409	Pig	Other mammal	32	5775
12880	Family3_GokushovirinaeA_MG945148	Family3_GokushovirinaeA_MG945409	Pig	Other mammal	32	4999
11976	Family3_GokushovirinaeA_MG945450	Family3_GokushovirinaeA_MG945450	Yak	Other mammal	43	5219
13520	Family3_GokushovirinaeA_Human_gut_33_023	Family3_GokushovirinaeA_MG945450	Human	Primate	41	4549
14660	Family3_GokushovirinaeA_Minot_Diet_LF_HF_2019_4_454_NODE_42_length_4677_cov_10895604	Family3_GokushovirinaeA_MG945450	Human	Primate	40	4677
12874	Family3_GokushovirinaeA_MG945465	Family3_GokushovirinaeA_MG945465	Dog	Other mammal	46	5119
14821	Family3_GokushovirinaeA_MG945473	Family3_GokushovirinaeA_MG945473	Pig	Other mammal	49	4370
14612	Family3_GokushovirinaeA_MG945474	Family3_GokushovirinaeA_MG945474	Dog	Other mammal	55	4529
11797	Family3_GokushovirinaeA_MG945475	Family3_GokushovirinaeA_MG945475	Dog	Other mammal	47	4671	Proteobacteria	Gammaproteobacteria	Enterobacterales	Enterobacteriaceae	Salmonella	Salmonella
13420	Family3_GokushovirinaeA_KT264812	Family3_GokushovirinaeA_MG945475	Bird	Bird	47	4672	Proteobacteria	Gammaproteobacteria	Enterobacterales	Enterobacteriaceae	Salmonella	Salmonella
11485	Family3_GokushovirinaeA_MG945477	Family3_GokushovirinaeA_MG945477	Dog	Other mammal	49	5061
11624	Family3_GokushovirinaeA_MG945528	Family3_GokushovirinaeA_MG945528	Pig	Other mammal	42	4801
14548	Family3_GokushovirinaeA_MN379641	Family3_GokushovirinaeA_MG945528	Chicken	Bird	45	5037
11795	Family3_GokushovirinaeA_MG945532	Family3_GokushovirinaeA_MG945532	Pig	Other mammal	52	4851
12413	Family3_GokushovirinaeA_MG945537	Family3_GokushovirinaeA_MG945537	Pig	Other mammal	43	5318
11623	Family3_GokushovirinaeA_MG945561	Family3_GokushovirinaeA_MG945561	Dog	Other mammal	44	5053
11630	Family3_GokushovirinaeA_KT264806	Family3_GokushovirinaeA_MG945561	Bird	Bird	44	5053
11941	Family3_GokushovirinaeA_Reyes_2015_F209_T1_NODE_20_length_5249_cov_9053495	Family3_GokushovirinaeA_MG945561	Human	Primate	44	5249
14334	Family3_GokushovirinaeA_MG945594	Family3_GokushovirinaeA_MG945594	Pig	Other mammal	54	4916
12873	Family3_GokushovirinaeA_MG945603	Family3_GokushovirinaeA_MG945603	Yak	Other mammal	41	4988
13519	Family3_GokushovirinaeA_MG945608	Family3_GokushovirinaeA_MG945608	Macaque	Primate	48	4940
12872	Family3_GokushovirinaeA_MG945617	Family3_GokushovirinaeA_MG945617	Pig	Other mammal	47	4966
14632	Family3_GokushovirinaeA_MG945504	Family3_GokushovirinaeA_MG945617	Pig	Other mammal	46	4703
12948	Family3_GokushovirinaeA_MG945626	Family3_GokushovirinaeA_MG945626	Pan troglodytes	Primate	46	5170	Proteobacteria	Gammaproteobacteria	Vibrionales	Vibrionaceae	Vibrio	Vibrio
11622	Family3_GokushovirinaeA_MG945644	Family3_GokushovirinaeA_MG945644	Bird	Bird	43	4855
11971	Family3_GokushovirinaeA_MG945650	Family3_GokushovirinaeA_MG945650	River	Freshwater	58	4504
14512	Family3_GokushovirinaeA_MG945663	Family3_GokushovirinaeA_MG945663	Dog	Other mammal	50	5021
13471	Family3_GokushovirinaeA_MG945669	Family3_GokushovirinaeA_MG945669	Bird	Bird	38	4342	Proteobacteria	Gammaproteobacteria	Enterobacterales	Enterobacteriaceae	Salmonella	Salmonella
11621	Family3_GokushovirinaeA_MG945679	Family3_GokushovirinaeA_MG945679	Cow	Other mammal	48	4860
12876	Family3_GokushovirinaeA_MG945265	Family3_GokushovirinaeA_MG945679	Cow	Other mammal	49	4797
12611	Family3_GokushovirinaeA_MG945682	Family3_GokushovirinaeA_MG945682	Bird	Bird	55	4280
12870	Family3_GokushovirinaeA_MG945701	Family3_GokushovirinaeA_MG945701	Pig	Other mammal	45	4883
12869	Family3_GokushovirinaeA_MG945702	Family3_GokushovirinaeA_MG945702	Pig	Other mammal	47	4934
14219	Family3_GokushovirinaeA_MG945300	Family3_GokushovirinaeA_MG945702	Pig	Other mammal	46	4230
12258	Family3_GokushovirinaeA_MG945703	Family3_GokushovirinaeA_MG945703	Human	Primate	44	5120
12778	Family3_GokushovirinaeA_Shkoporov_5030	Family3_GokushovirinaeA_MG945703	Human	Primate	44	5030
12885	Family3_GokushovirinaeA_KT264826	Family3_GokushovirinaeA_MG945703	Human	Primate	44	5100
14221	Family3_GokushovirinaeA_Monaco_MBA1731_NODE_65_length_5266_cov_73327960	Family3_GokushovirinaeA_MG945703	Human	Primate	44	5266
14090	Family3_GokushovirinaeA_MG945737	Family3_GokushovirinaeA_MG945737	Pig	Other mammal	53	5044
13135	Family3_GokushovirinaeA_MG945777	Family3_GokushovirinaeA_MG945777	Pig	Other mammal	38	4978
13905	Family3_GokushovirinaeA_MG945601	Family3_GokushovirinaeA_MG945777	Pig	Other mammal	38	4937	Proteobacteria	Gammaproteobacteria	Vibrionales	Vibrionaceae	Vibrio	Vibrio
11483	Family3_GokushovirinaeA_MG945805	Family3_GokushovirinaeA_MG945805	Pig	Other mammal	38	5052	Chlorobi	Bhlorobia	Chlorobiales	Chlorobiaceae	Chlorobium	Chlorobium
11484	Family3_GokushovirinaeA_MG945525	Family3_GokushovirinaeA_MG945805	Pig	Other mammal	39	5080
11774	Family3_GokushovirinaeA_Norman_145_NODE_36_length_5007_cov_246466478	Family3_GokushovirinaeA_MG945805	Human	Primate	41	5007	Firmicutes	Negativicutes	Acidaminococcales	Acidaminococcaceae	Phascolarctobacterium	Phascolarctobacterium
11775	Family3_GokushovirinaeA_Norman_136_NODE_50_length_7282_cov_173791892	Family3_GokushovirinaeA_MG945805	Human	Primate	41	5025	Firmicutes	Negativicutes	Acidaminococcales	Acidaminococcaceae	Phascolarctobacterium	Phascolarctobacterium
11776	Family3_GokushovirinaeA_Norman_103_NODE_26_length_5072_cov_47985250	Family3_GokushovirinaeA_MG945805	Human	Primate	41	5074	Firmicutes	Negativicutes	Acidaminococcales	Acidaminococcaceae	Phascolarctobacterium	Phascolarctobacterium
11777	Family3_GokushovirinaeA_Monaco_MBA1133_NODE_1826_length_5098_cov_6940710	Family3_GokushovirinaeA_MG945805	Human	Primate	42	5099	Firmicutes	Negativicutes	Acidaminococcales	Acidaminococcaceae	Phascolarctobacterium	Phascolarctobacterium
11780	Family3_GokushovirinaeA_Minot_Diet_SRR5088936_NODE_638_length_5073_cov_423316261	Family3_GokushovirinaeA_MG945805	Human	Primate	41	5074	Firmicutes	Negativicutes	Acidaminococcales	Acidaminococcaceae	Phascolarctobacterium	Phascolarctobacterium
11792	Family3_GokushovirinaeA_MG945811	Family3_GokushovirinaeA_MG945805	Pig	Other mammal	42	5012	Firmicutes	Negativicutes	Acidaminococcales	Acidaminococcaceae	Phascolarctobacterium	Phascolarctobacterium
11793	Family3_GokushovirinaeA_MG945760	Family3_GokushovirinaeA_MG945805	Pig	Other mammal	41	5017	Firmicutes	Negativicutes	Acidaminococcales	Acidaminococcaceae	Phascolarctobacterium	Phascolarctobacterium
11794	Family3_GokushovirinaeA_MG945573	Family3_GokushovirinaeA_MG945805	Dog	Other mammal	41	4963	Firmicutes	Negativicutes	Acidaminococcales	Acidaminococcaceae	Phascolarctobacterium	Phascolarctobacterium
11800	Family3_GokushovirinaeA_KX513867	Family3_GokushovirinaeA_MG945805	Human	Primate	41	5018	Firmicutes	Negativicutes	Acidaminococcales	Acidaminococcaceae	Phascolarctobacterium	Phascolarctobacterium
11944	Family3_GokushovirinaeA_Norman_65_NODE_5_length_9607_cov_356163212	Family3_GokushovirinaeA_MG945805	Human	Primate	42	5020	Firmicutes	Negativicutes	Acidaminococcales	Acidaminococcaceae	Phascolarctobacterium	Phascolarctobacterium
12377	Family3_GokushovirinaeA_Zuo_N5_NODE_197_length_6154_cov_117840958	Family3_GokushovirinaeA_MG945805	Human	Primate	42	4707	Firmicutes	Negativicutes	Acidaminococcales	Acidaminococcaceae	Phascolarctobacterium	Phascolarctobacterium
12378	Family3_GokushovirinaeA_Zuo_F1_NODE_1148_length_8418_cov_27880904	Family3_GokushovirinaeA_MG945805	Human	Primate	43	4918	Firmicutes	Negativicutes	Acidaminococcales	Acidaminococcaceae	Phascolarctobacterium	Phascolarctobacterium
12379	Family3_GokushovirinaeA_Zuo_D10_NODE_1149_length_4950_cov_24705414	Family3_GokushovirinaeA_MG945805	Human	Primate	44	4950
12380	Family3_GokushovirinaeA_Shkoporov_5087	Family3_GokushovirinaeA_MG945805	Human	Primate	41	5087	Firmicutes	Negativicutes	Acidaminococcales	Acidaminococcaceae	Phascolarctobacterium	Phascolarctobacterium
12384	Family3_GokushovirinaeA_Norman_143_NODE_16_length_4955_cov_43823469	Family3_GokushovirinaeA_MG945805	Human	Primate	45	4957	Firmicutes	Negativicutes	Acidaminococcales	Acidaminococcaceae	Phascolarctobacterium	Phascolarctobacterium
12385	Family3_GokushovirinaeA_Norman_126_NODE_31_length_5048_cov_1606516123	Family3_GokushovirinaeA_MG945805	Human	Primate	44	5048
12386	Family3_GokushovirinaeA_Norman_110_NODE_17_length_5097_cov_13353828	Family3_GokushovirinaeA_MG945805	Human	Primate	41	5097	Firmicutes	Negativicutes	Acidaminococcales	Acidaminococcaceae	Phascolarctobacterium	Phascolarctobacterium
12388	Family3_GokushovirinaeA_Norman_82_NODE_18_length_5043_cov_5926022	Family3_GokushovirinaeA_MG945805	Human	Primate	41	5044	Firmicutes	Negativicutes	Acidaminococcales	Acidaminococcaceae	Phascolarctobacterium	Phascolarctobacterium
12397	Family3_GokushovirinaeA_Minot_Diet_SRR5088938_NODE_486_length_5088_cov_245071329	Family3_GokushovirinaeA_MG945805	Human	Primate	41	5088	Firmicutes	Negativicutes	Acidaminococcales	Acidaminococcaceae	Phascolarctobacterium	Phascolarctobacterium
12398	Family3_GokushovirinaeA_Minot_Diet_LF_HF_2016_3_454_NODE_104_length_5163_cov_92801033	Family3_GokushovirinaeA_MG945805	Human	Primate	41	5163	Firmicutes	Negativicutes	Acidaminococcales	Acidaminococcaceae	Phascolarctobacterium	Phascolarctobacterium
12410	Family3_GokushovirinaeA_MG945759	Family3_GokushovirinaeA_MG945805	Human	Primate	41	5048	Firmicutes	Negativicutes	Acidaminococcales	Acidaminococcaceae	Phascolarctobacterium	Phascolarctobacterium
12415	Family3_GokushovirinaeA_MG945364	Family3_GokushovirinaeA_MG945805	Pig	Other mammal	39	5017	Proteobacteria	Gammaproteobacteria	Legionellales	Legionellaceae	Legionella	Legionella
12417	Family3_GokushovirinaeA_MG883714	Family3_GokushovirinaeA_MG945805	Pig	Other mammal	40	5028	Chlorobi	Bhlorobia	Chlorobiales	Chlorobiaceae	Chlorobium	Chlorobium
12418	Family3_GokushovirinaeA_Kramna_6862_NODE_6_length_5034_cov_351604539	Family3_GokushovirinaeA_MG945805	Human	Primate	42	5036	Firmicutes	Negativicutes	Acidaminococcales	Acidaminococcaceae	Phascolarctobacterium	Phascolarctobacterium
12419	Family3_GokushovirinaeA_Human_gut_31_054	Family3_GokushovirinaeA_MG945805	Human	Primate	41	5036	Firmicutes	Negativicutes	Acidaminococcales	Acidaminococcaceae	Phascolarctobacterium	Phascolarctobacterium
12777	Family3_GokushovirinaeA_Shkoporov_5103	Family3_GokushovirinaeA_MG945805	Human	Primate	41	5103	Firmicutes	Negativicutes	Acidaminococcales	Acidaminococcaceae	Phascolarctobacterium	Phascolarctobacterium
12785	Family3_GokushovirinaeA_Norman_107_NODE_62_length_4950_cov_632570787	Family3_GokushovirinaeA_MG945805	Human	Primate	40	4950	Firmicutes	Negativicutes	Acidaminococcales	Acidaminococcaceae	Phascolarctobacterium	Phascolarctobacterium
13070	Family3_GokushovirinaeA_Norman_135_NODE_98_length_5193_cov_5912184897	Family3_GokushovirinaeA_MG945805	Human	Primate	40	5192	Firmicutes	Negativicutes	Acidaminococcales	Acidaminococcaceae	Phascolarctobacterium	Phascolarctobacterium
13314	Family3_GokushovirinaeA_Norman_96_NODE_13_length_5094_cov_28316730	Family3_GokushovirinaeA_MG945805	Human	Primate	40	5094	Firmicutes	Negativicutes	Acidaminococcales	Acidaminococcaceae	Phascolarctobacterium	Phascolarctobacterium
13315	Family3_GokushovirinaeA_Norman_91_NODE_47_length_5100_cov_15670961	Family3_GokushovirinaeA_MG945805	Human	Primate	41	5100	Firmicutes	Negativicutes	Acidaminococcales	Acidaminococcaceae	Phascolarctobacterium	Phascolarctobacterium
13354	Family3_GokushovirinaeA_KT264819	Family3_GokushovirinaeA_MG945805	Human	Primate	44	4913	Firmicutes	Negativicutes	Acidaminococcales	Acidaminococcaceae	Phascolarctobacterium	Phascolarctobacterium
13498	Family3_GokushovirinaeA_Norman_52_NODE_39_length_8538_cov_2376265826	Family3_GokushovirinaeA_MG945805	Human	Primate	42	4991	Firmicutes	Negativicutes	Acidaminococcales	Acidaminococcaceae	Phascolarctobacterium	Phascolarctobacterium
13509	Family3_GokushovirinaeA_Norman_68_NODE_52_length_5088_cov_128590105	Family3_GokushovirinaeA_MG945805	Human	Primate	41	5090	Firmicutes	Negativicutes	Acidaminococcales	Acidaminococcaceae	Phascolarctobacterium	Phascolarctobacterium
13779	Family3_GokushovirinaeA_Zuo_F3_NODE_1534_length_7748_cov_495473807	Family3_GokushovirinaeA_MG945805	Human	Primate	44	4925	Firmicutes	Negativicutes	Acidaminococcales	Acidaminococcaceae	Phascolarctobacterium	Phascolarctobacterium
13843	Family3_GokushovirinaeA_Zuo_F3_NODE_2067_length_6222_cov_135216961	Family3_GokushovirinaeA_MG945805	Human	Primate	42	5066	Firmicutes	Negativicutes	Acidaminococcales	Acidaminococcaceae	Phascolarctobacterium	Phascolarctobacterium
13853	Family3_GokushovirinaeA_Human_gut_21_019	Family3_GokushovirinaeA_MG945805	Human	Primate	41	5029	Firmicutes	Negativicutes	Acidaminococcales	Acidaminococcaceae	Phascolarctobacterium	Phascolarctobacterium
14266	Family3_GokushovirinaeA_MG945719	Family3_GokushovirinaeA_MG945805	Pig	Other mammal	40	5019	Chlorobi	Bhlorobia	Chlorobiales	Chlorobiaceae	Chlorobium	Chlorobium
14405	Family3_GokushovirinaeA_Shkoporov_5007	Family3_GokushovirinaeA_MG945805	Human	Primate	41	5007	Firmicutes	Negativicutes	Acidaminococcales	Acidaminococcaceae	Phascolarctobacterium	Phascolarctobacterium
14406	Family3_GokushovirinaeA_Norman_165_NODE_34_length_5102_cov_67035467	Family3_GokushovirinaeA_MG945805	Human	Primate	41	5104	Firmicutes	Negativicutes	Acidaminococcales	Acidaminococcaceae	Phascolarctobacterium	Phascolarctobacterium
14455	Family3_GokushovirinaeA_Rampelli_Norman_20_NODE_4283_length_4979_cov_11078798	Family3_GokushovirinaeA_MG945805	Human	Primate	40	4979	Firmicutes	Negativicutes	Acidaminococcales	Acidaminococcaceae	Phascolarctobacterium	Phascolarctobacterium
14492	Family3_GokushovirinaeA_Zuo_F1_NODE_2112_length_5049_cov_28430917	Family3_GokushovirinaeA_MG945805	Human	Primate	41	5051	Firmicutes	Negativicutes	Acidaminococcales	Acidaminococcaceae	Phascolarctobacterium	Phascolarctobacterium
14569	Family3_GokushovirinaeA_Zuo_N7_NODE_1105_length_5225_cov_94329594	Family3_GokushovirinaeA_MG945805	Human	Primate	41	5226	Firmicutes	Negativicutes	Acidaminococcales	Acidaminococcaceae	Phascolarctobacterium	Phascolarctobacterium
14570	Family3_GokushovirinaeA_Zuo_C6_NODE_663_length_5018_cov_7431392	Family3_GokushovirinaeA_MG945805	Human	Primate	41	5020	Firmicutes	Negativicutes	Acidaminococcales	Acidaminococcaceae	Phascolarctobacterium	Phascolarctobacterium
14572	Family3_GokushovirinaeA_Norman_164_NODE_21_length_5093_cov_9082771	Family3_GokushovirinaeA_MG945805	Human	Primate	42	5044	Firmicutes	Negativicutes	Acidaminococcales	Acidaminococcaceae	Phascolarctobacterium	Phascolarctobacterium
14573	Family3_GokushovirinaeA_Norman_38_NODE_25_length_10180_cov_14236396148	Family3_GokushovirinaeA_MG945805	Human	Primate	41	5209	Firmicutes	Negativicutes	Acidaminococcales	Acidaminococcaceae	Phascolarctobacterium	Phascolarctobacterium
14574	Family3_GokushovirinaeA_Minot_Diet_SRR5088940_NODE_921_length_5084_cov_3825605687	Family3_GokushovirinaeA_MG945805	Human	Primate	41	5086	Firmicutes	Negativicutes	Acidaminococcales	Acidaminococcaceae	Phascolarctobacterium	Phascolarctobacterium
14579	Family3_GokushovirinaeA_KX513872	Family3_GokushovirinaeA_MG945805	Human	Primate	40	5024	Firmicutes	Negativicutes	Acidaminococcales	Acidaminococcaceae	Phascolarctobacterium	Phascolarctobacterium
14580	Family3_GokushovirinaeA_KT264818	Family3_GokushovirinaeA_MG945805	Human	Primate	42	5015	Firmicutes	Negativicutes	Acidaminococcales	Acidaminococcaceae	Phascolarctobacterium	Phascolarctobacterium
14581	Family3_GokushovirinaeA_Human_gut_27_015	Family3_GokushovirinaeA_MG945805	Human	Primate	41	5035	Firmicutes	Negativicutes	Acidaminococcales	Acidaminococcaceae	Phascolarctobacterium	Phascolarctobacterium
14600	Family3_GokushovirinaeA_KX513874	Family3_GokushovirinaeA_MG945805	Human	Primate	41	4997
15098	Family3_GokushovirinaeA_Norman_53_NODE_126_length_5092_cov_1319045265	Family3_GokushovirinaeA_MG945805	Human	Primate	41	5092	Firmicutes	Negativicutes	Acidaminococcales	Acidaminococcaceae	Phascolarctobacterium	Phascolarctobacterium
11969	Family3_GokushovirinaeA_MG945834	Family3_GokushovirinaeA_MG945834	Bird	Bird	47	4615	Proteobacteria	Gammaproteobacteria	Vibrionales	Vibrionaceae	Vibrio	Vibrio
14897	Family3_GokushovirinaeA_MH616649	Family3_GokushovirinaeA_MG945834	Minnow tissue	Marine fish	53	4478
15177	Family3_GokushovirinaeA_MH616995	Family3_GokushovirinaeA_MG945834	Minnow tissue	Marine fish	45	4172
14475	Family3_GokushovirinaeA_MG945835	Family3_GokushovirinaeA_MG945835	Bird	Bird	51	4666
14174	Family3_GokushovirinaeA_MG945842	Family3_GokushovirinaeA_MG945842	River	Freshwater	53	3963
12409	Family3_GokushovirinaeA_MG945851	Family3_GokushovirinaeA_MG945851	Primate	Primate	40	5010
13134	Family3_GokushovirinaeA_MG945883	Family3_GokushovirinaeA_MG945883	Cow	Other mammal	41	5105
12257	Family3_GokushovirinaeA_MG945895	Family3_GokushovirinaeA_MG945895	Pig	Other mammal	46	4971
11791	Family3_GokushovirinaeA_MH029516	Family3_GokushovirinaeA_MH029516	Volcanic soil	Sediment/soil	53	4855
12588	Family3_GokushovirinaeA_MH617260	Family3_GokushovirinaeA_MH029516	Minnow tissue	Marine fish	44	4485
13751	Family3_GokushovirinaeA_MH029517	Family3_GokushovirinaeA_MH029517	Volcanic soil	Sediment/soil	52	4786
15058	Family3_GokushovirinaeA_MH029518	Family3_GokushovirinaeA_MH029518	Volcanic soil	Sediment/soil	50	4781
11481	Family3_GokushovirinaeA_MH029519	Family3_GokushovirinaeA_MH029519	Volcanic soil	Sediment/soil	56	4756
13850	Family3_GokushovirinaeA_MH029523	Family3_GokushovirinaeA_MH029523	Volcanic soil	Sediment/soil	52	4632
11480	Family3_GokushovirinaeA_MH029524	Family3_GokushovirinaeA_MH029524	Volcanic soil	Sediment/soil	49	4629
13112	Family3_GokushovirinaeA_MH616876	Family3_GokushovirinaeA_MH029524	Red snapper	Marine fish	45	4322
13436	Family3_GokushovirinaeA_Yinda_HP41_trimmed_NODE_83_length_5625_cov_564394075	Family3_GokushovirinaeA_MH029524	Human	Primate	41	5625
13814	Family3_GokushovirinaeA_MH029526	Family3_GokushovirinaeA_MH029526	Volcanic soil	Sediment/soil	57	4618
14463	Family3_GokushovirinaeA_MH617422	Family3_GokushovirinaeA_MH029526	Minnow tissue	Marine fish	57	4624
14810	Family3_GokushovirinaeA_MH029528	Family3_GokushovirinaeA_MH029528	Volcanic soil	Sediment/soil	49	4601
12608	Family3_GokushovirinaeA_MH029529	Family3_GokushovirinaeA_MH029529	Volcanic soil	Sediment/soil	50	4595
13132	Family3_GokushovirinaeA_MH029533	Family3_GokushovirinaeA_MH029533	Volcanic soil	Sediment/soil	49	4514
13239	Family3_GokushovirinaeA_MH552550	Family3_GokushovirinaeA_MH552550	Abalone tissue	Marine invertebrate	38	4428
13648	Family3_GokushovirinaeA_MH572269	Family3_GokushovirinaeA_MH572269	Ciona robusta	Marine invertebrate	52	4446
12133	Family3_GokushovirinaeA_MH572270	Family3_GokushovirinaeA_MH572270	Ciona robusta	Marine invertebrate	56	4449
14768	Family3_GokushovirinaeA_MH572271	Family3_GokushovirinaeA_MH572271	Ciona robusta	Marine invertebrate	49	4141
11858	Family3_GokushovirinaeA_MH572272	Family3_GokushovirinaeA_MH572272	Ciona robusta	Marine invertebrate	52	4237
15071	Family3_GokushovirinaeA_MH572416	Family3_GokushovirinaeA_MH572272	Ciona robusta	Marine invertebrate	49	4212
15186	Family3_GokushovirinaeA_MH572273	Family3_GokushovirinaeA_MH572272	Ciona robusta	Marine invertebrate	48	4189
14302	Family3_GokushovirinaeA_MH572274	Family3_GokushovirinaeA_MH572274	Ciona robusta	Marine invertebrate	45	4780
13718	Family3_GokushovirinaeA_MH572275	Family3_GokushovirinaeA_MH572275	Ciona robusta	Marine invertebrate	43	4618
11790	Family3_GokushovirinaeA_MH572276	Family3_GokushovirinaeA_MH572276	Ciona robusta	Marine invertebrate	45	4767
13131	Family3_GokushovirinaeA_MH572277	Family3_GokushovirinaeA_MH572277	Ciona robusta	Marine invertebrate	45	4429
13349	Family3_GokushovirinaeA_MH572278	Family3_GokushovirinaeA_MH572278	Ciona robusta	Marine invertebrate	53	4750
13209	Family3_GokushovirinaeA_MH572279	Family3_GokushovirinaeA_MH572279	Ciona robusta	Marine invertebrate	38	4438
12607	Family3_GokushovirinaeA_MH572288	Family3_GokushovirinaeA_MH572288	Ciona robusta	Marine invertebrate	36	4308
11302	Family3_GokushovirinaeA_MH572290	Family3_GokushovirinaeA_MH572290	Ciona robusta	Marine invertebrate	38	4368
11617	Family3_GokushovirinaeA_MH572297	Family3_GokushovirinaeA_MH572297	Ciona robusta	Marine invertebrate	33	4686
15080	Family3_GokushovirinaeA_MH572299	Family3_GokushovirinaeA_MH572299	Ciona robusta	Marine invertebrate	39	4221	Proteobacteria	Gammaproteobacteria	Enterobacterales	Enterobacteriaceae	Salmonella	Salmonella
13129	Family3_GokushovirinaeA_MH572300	Family3_GokushovirinaeA_MH572300	Ciona robusta	Marine invertebrate	40	4526	Chlorobi	Bhlorobia	Chlorobiales	Chlorobiaceae	Chlorobium	Chlorobium
12132	Family3_GokushovirinaeA_MH572302	Family3_GokushovirinaeA_MH572302	Ciona robusta	Marine invertebrate	41	4416
13218	Family3_GokushovirinaeA_MH572303	Family3_GokushovirinaeA_MH572303	Ciona robusta	Marine invertebrate	41	4331
13811	Family3_GokushovirinaeA_MH572304	Family3_GokushovirinaeA_MH572304	Ciona robusta	Marine invertebrate	42	4518	Firmicutes	Negativicutes	Veillonellales	Veillonellaceae	Megasphaera	Megasphaera
13346	Family3_GokushovirinaeA_MH572305	Family3_GokushovirinaeA_MH572305	Ciona robusta	Marine invertebrate	42	4571
12606	Family3_GokushovirinaeA_MH572306	Family3_GokushovirinaeA_MH572306	Ciona robusta	Marine invertebrate	41	4544
11301	Family3_GokushovirinaeA_MH572308	Family3_GokushovirinaeA_MH572308	Ciona robusta	Marine invertebrate	44	4413
13749	Family3_GokushovirinaeA_MH572436	Family3_GokushovirinaeA_MH572308	Ciona robusta	Marine invertebrate	43	4415
12862	Family3_GokushovirinaeA_MH572309	Family3_GokushovirinaeA_MH572309	Ciona robusta	Marine invertebrate	39	4511
14882	Family3_GokushovirinaeA_MH572310	Family3_GokushovirinaeA_MH572309	Ciona robusta	Marine invertebrate	40	4486
12861	Family3_GokushovirinaeA_MH572313	Family3_GokushovirinaeA_MH572313	Ciona robusta	Marine invertebrate	43	4412	Chlorobi	Bhlorobia	Chlorobiales	Chlorobiaceae	Chlorobium	Chlorobium
14073	Family3_GokushovirinaeA_MH572320	Family3_GokushovirinaeA_MH572320	Ciona robusta	Marine invertebrate	53	4326
12859	Family3_GokushovirinaeA_MH572321	Family3_GokushovirinaeA_MH572321	Ciona robusta	Marine invertebrate	52	4340
13419	Family3_GokushovirinaeA_MH572324	Family3_GokushovirinaeA_MH572324	Ciona robusta	Marine invertebrate	43	4320
14352	Family3_GokushovirinaeA_MH572326	Family3_GokushovirinaeA_MH572326	Ciona robusta	Marine invertebrate	51	4345
13124	Family3_GokushovirinaeA_MH572329	Family3_GokushovirinaeA_MH572329	Ciona robusta	Marine invertebrate	48	4292
14381	Family3_GokushovirinaeA_MH992211	Family3_GokushovirinaeA_MH572329	Bee	Insect	55	4355
14838	Family3_GokushovirinaeA_MK249225	Family3_GokushovirinaeA_MH572329	Blackfly	Insect	52	4351
14839	Family3_GokushovirinaeA_MK249223	Family3_GokushovirinaeA_MH572329	Blackfly	Insect	52	4368
11968	Family3_GokushovirinaeA_MH572332	Family3_GokushovirinaeA_MH572332	Ciona robusta	Marine invertebrate	50	4589
13900	Family3_GokushovirinaeA_MH617500	Family3_GokushovirinaeA_MH572332	Minnow tissue	Marine fish	52	4905
14132	Family3_GokushovirinaeA_MH572445	Family3_GokushovirinaeA_MH572332	Ciona robusta	Marine invertebrate	48	4701
12256	Family3_GokushovirinaeA_MH572333	Family3_GokushovirinaeA_MH572333	Ciona robusta	Marine invertebrate	57	4467	Chlorobi	Bhlorobia	Chlorobiales	Chlorobiaceae	Chlorobium	Chlorobium
12131	Family3_GokushovirinaeA_MH572335	Family3_GokushovirinaeA_MH572335	Ciona robusta	Marine invertebrate	57	4148
12605	Family3_GokushovirinaeA_MH572338	Family3_GokushovirinaeA_MH572338	Ciona robusta	Marine invertebrate	47	4400
11479	Family3_GokushovirinaeA_MH572344	Family3_GokushovirinaeA_MH572344	Ciona robusta	Marine invertebrate	49	4533
13122	Family3_GokushovirinaeA_MH572346	Family3_GokushovirinaeA_MH572346	Ciona robusta	Marine invertebrate	49	4273
13121	Family3_GokushovirinaeA_MH572348	Family3_GokushovirinaeA_MH572348	Ciona robusta	Marine invertebrate	49	4255
13695	Family3_GokushovirinaeA_MH572349	Family3_GokushovirinaeA_MH572348	Ciona robusta	Marine invertebrate	50	4246
13418	Family3_GokushovirinaeA_MH572351	Family3_GokushovirinaeA_MH572351	Ciona robusta	Marine invertebrate	49	4227
13238	Family3_GokushovirinaeA_MH572397	Family3_GokushovirinaeA_MH572397	Ciona robusta	Marine invertebrate	55	4428
13470	Family3_GokushovirinaeA_MH572405	Family3_GokushovirinaeA_MH572405	Ciona robusta	Marine invertebrate	53	4781
12407	Family3_GokushovirinaeA_MH572406	Family3_GokushovirinaeA_MH572406	Ciona robusta	Marine invertebrate	50	4671
12853	Family3_GokushovirinaeA_MH572417	Family3_GokushovirinaeA_MH572417	Ciona robusta	Marine invertebrate	44	4270
13750	Family3_GokushovirinaeA_MH572418	Family3_GokushovirinaeA_MH572418	Ciona robusta	Marine invertebrate	48	4661
15190	Family3_GokushovirinaeA_MH572426	Family3_GokushovirinaeA_MH572426	Ciona robusta	Marine invertebrate	35	4452	Proteobacteria	Epsilonproteobacteria	Campylobacterales	Campylobacteraceae	Campylobacter	Campylobacter
12255	Family3_GokushovirinaeA_MH572429	Family3_GokushovirinaeA_MH572429	Ciona robusta	Marine invertebrate	45	4176	Planctomycetes	Phycisphaerae	Sedimentisphaerales	Sendimentisphaeraceae	Sedimentisphaera	Sedimentisphaera
13786	Family3_GokushovirinaeA_MH572293	Family3_GokushovirinaeA_MH572429	Ciona robusta	Marine invertebrate	45	4150
13610	Family3_GokushovirinaeA_MH572431	Family3_GokushovirinaeA_MH572431	Ciona robusta	Marine invertebrate	42	4337
14117	Family3_GokushovirinaeA_MH572433	Family3_GokushovirinaeA_MH572433	Ciona robusta	Marine invertebrate	40	4457
14750	Family3_GokushovirinaeA_MH572434	Family3_GokushovirinaeA_MH572434	Ciona robusta	Marine invertebrate	41	4319
13517	Family3_GokushovirinaeA_MH572435	Family3_GokushovirinaeA_MH572435	Ciona robusta	Marine invertebrate	40	4572
14376	Family3_GokushovirinaeA_MH572441	Family3_GokushovirinaeA_MH572441	Ciona robusta	Marine invertebrate	53	4152	Proteobacteria	Betaproteobacteria	Nitrosomonadales	Nitrosomonadaceae	Nitrosospira	Nitrosospira
14846	Family3_GokushovirinaeA_MH572442	Family3_GokushovirinaeA_MH572442	Ciona robusta	Marine invertebrate	49	4248
12850	Family3_GokushovirinaeA_MH572443	Family3_GokushovirinaeA_MH572443	Ciona robusta	Marine invertebrate	45	4437	Proteobacteria	Gammaproteobacteria	Oceanospirllales	Alcanivoracaceae	Alcanivorax	Alcanivorax
11299	Family3_GokushovirinaeA_MH572446	Family3_GokushovirinaeA_MH572446	Ciona robusta	Marine invertebrate	50	4393
12849	Family3_GokushovirinaeA_MH572447	Family3_GokushovirinaeA_MH572447	Ciona robusta	Marine invertebrate	61	4351
14493	Family3_GokushovirinaeA_MH572448	Family3_GokushovirinaeA_MH572448	Ciona robusta	Marine invertebrate	56	4226
11615	Family3_GokushovirinaeA_MH572449	Family3_GokushovirinaeA_MH572449	Ciona robusta	Marine invertebrate	51	4240
14567	Family3_GokushovirinaeA_MH572450	Family3_GokushovirinaeA_MH572450	Ciona robusta	Marine invertebrate	47	4443
13117	Family3_GokushovirinaeA_MH572451	Family3_GokushovirinaeA_MH572451	Ciona robusta	Marine invertebrate	49	4650
11478	Family3_GokushovirinaeA_MH572452	Family3_GokushovirinaeA_MH572452	Ciona robusta	Marine invertebrate	45	4451
13785	Family3_GokushovirinaeA_MH572339	Family3_GokushovirinaeA_MH572452	Ciona robusta	Marine invertebrate	44	4497
14575	Family3_GokushovirinaeA_MH572454	Family3_GokushovirinaeA_MH572454	Ciona robusta	Marine invertebrate	44	4096
12603	Family3_GokushovirinaeA_MH572455	Family3_GokushovirinaeA_MH572455	Ciona robusta	Marine invertebrate	50	4627
13234	Family3_GokushovirinaeA_MH572469	Family3_GokushovirinaeA_MH572469	Ciona robusta	Marine invertebrate	41	4398
12601	Family3_GokushovirinaeA_MH572473	Family3_GokushovirinaeA_MH572473	Ciona robusta	Marine invertebrate	60	4344
15072	Family3_GokushovirinaeA_MH572474	Family3_GokushovirinaeA_MH572474	Ciona robusta	Marine invertebrate	57	4317
12600	Family3_GokushovirinaeA_MH572475	Family3_GokushovirinaeA_MH572475	Ciona robusta	Marine invertebrate	54	4309
13341	Family3_GokushovirinaeA_MH572476	Family3_GokushovirinaeA_MH572476	Ciona robusta	Marine invertebrate	54	4353
13487	Family3_GokushovirinaeA_MK012432	Family3_GokushovirinaeA_MH572476	Crucian	Marine invertebrate	55	4295
12936	Family3_GokushovirinaeA_MH572477	Family3_GokushovirinaeA_MH572477	Ciona robusta	Marine invertebrate	55	4301
13116	Family3_GokushovirinaeA_MH572478	Family3_GokushovirinaeA_MH572477	Ciona robusta	Marine invertebrate	54	4247
14671	Family3_GokushovirinaeA_MH572479	Family3_GokushovirinaeA_MH572479	Ciona robusta	Marine invertebrate	53	4210
12599	Family3_GokushovirinaeA_MH572480	Family3_GokushovirinaeA_MH572480	Ciona robusta	Marine invertebrate	48	4338
13237	Family3_GokushovirinaeA_MH572404	Family3_GokushovirinaeA_MH572480	Ciona robusta	Marine invertebrate	47	4352
12847	Family3_GokushovirinaeA_MH572481	Family3_GokushovirinaeA_MH572481	Ciona robusta	Marine invertebrate	52	4459
13715	Family3_GokushovirinaeA_MH572487	Family3_GokushovirinaeA_MH572487	Ciona robusta	Marine invertebrate	50	4521
14473	Family3_GokushovirinaeA_MH572494	Family3_GokushovirinaeA_MH572494	Ciona robusta	Marine invertebrate	39	4497
11967	Family3_GokushovirinaeA_MH572497	Family3_GokushovirinaeA_MH572497	Ciona robusta	Marine invertebrate	37	4367
11786	Family3_GokushovirinaeA_MH572500	Family3_GokushovirinaeA_MH572500	Ciona robusta	Marine invertebrate	38	4361
12463	Family3_GokushovirinaeA_MH572287	Family3_GokushovirinaeA_MH572500	Ciona robusta	Marine invertebrate	37	4365
13012	Family3_GokushovirinaeA_MH572496	Family3_GokushovirinaeA_MH572500	Ciona robusta	Marine invertebrate	37	4346	Proteobacteria	Gammaproteobacteria	Enterobacterales	Enterobacteriaceae	Salmonella	Salmonella
13342	Family3_GokushovirinaeA_MH572467	Family3_GokushovirinaeA_MH572500	Ciona robusta	Marine invertebrate	36	4227	Proteobacteria	Gammaproteobacteria	Enterobacterales	Enterobacteriaceae	Salmonella	Salmonella
14072	Family3_GokushovirinaeA_MH572498	Family3_GokushovirinaeA_MH572500	Ciona robusta	Marine invertebrate	37	4367	Proteobacteria	Gammaproteobacteria	Vibrionales	Vibrionaceae	Vibrio	Vibrio
14145	Family3_GokushovirinaeA_MH572499	Family3_GokushovirinaeA_MH572500	Ciona robusta	Marine invertebrate	37	4348	Proteobacteria	Gammaproteobacteria	Vibrionales	Vibrionaceae	Vibrio	Vibrio
14726	Family3_GokushovirinaeA_MH572468	Family3_GokushovirinaeA_MH572500	Ciona robusta	Marine invertebrate	36	4313	Proteobacteria	Gammaproteobacteria	Enterobacterales	Enterobacteriaceae	Salmonella	Salmonella
14864	Family3_GokushovirinaeA_MH572501	Family3_GokushovirinaeA_MH572501	Ciona robusta	Marine invertebrate	37	4215
14734	Family3_GokushovirinaeA_MH572502	Family3_GokushovirinaeA_MH572502	Ciona robusta	Marine invertebrate	39	4415	Planctomycetes	Phycisphaerae	Sedimentisphaerales	Sendimentisphaeraceae	Sedimentisphaera	Sedimentisphaera
12846	Family3_GokushovirinaeA_MH572503	Family3_GokushovirinaeA_MH572503	Ciona robusta	Marine invertebrate	32	4449
14032	Family3_GokushovirinaeA_MH572507	Family3_GokushovirinaeA_MH572507	Ciona robusta	Marine invertebrate	43	4353
14404	Family3_GokushovirinaeA_MH572510	Family3_GokushovirinaeA_MH572510	Ciona robusta	Marine invertebrate	53	4126
15191	Family3_GokushovirinaeA_MH572512	Family3_GokushovirinaeA_MH572512	Ciona robusta	Marine invertebrate	53	4426
13714	Family3_GokushovirinaeA_MH572515	Family3_GokushovirinaeA_MH572515	Ciona robusta	Marine invertebrate	50	4857
14375	Family3_GokushovirinaeA_MH616635	Family3_GokushovirinaeA_MH616635	Minnow tissue	Marine fish	48	4658
11966	Family3_GokushovirinaeA_MH616637	Family3_GokushovirinaeA_MH616637	Minnow tissue	Marine fish	51	4557
11785	Family3_GokushovirinaeA_MH616666	Family3_GokushovirinaeA_MH616666	Minnow tissue	Marine fish	59	4409
14374	Family3_GokushovirinaeA_MH616682	Family3_GokushovirinaeA_MH616682	Minnow tissue	Marine fish	59	4407
13415	Family3_GokushovirinaeA_MH616685	Family3_GokushovirinaeA_MH616685	Haddock tissue	Marine fish	44	4157
11477	Family3_GokushovirinaeA_MH616692	Family3_GokushovirinaeA_MH616692	Minnow tissue	Marine fish	47	4919
13609	Family3_GokushovirinaeA_MH616704	Family3_GokushovirinaeA_MH616704	Minnow tissue	Marine fish	56	4654
13554	Family3_GokushovirinaeA_MH616712	Family3_GokushovirinaeA_MH616712	Minnow tissue	Marine fish	42	4776	Proteobacteria	Gammaproteobacteria	Enterobacterales	Enterobacteriaceae	Salmonella	Salmonella
14407	Family3_GokushovirinaeA_MH616714	Family3_GokushovirinaeA_MH616714	Minnow tissue	Marine fish	48	4615
12595	Family3_GokushovirinaeA_MH616746	Family3_GokushovirinaeA_MH616746	Minnow tissue	Marine fish	44	4569	Proteobacteria	Gammaproteobacteria	Enterobacterales	Enterobacteriaceae	Salmonella	Salmonella
13113	Family3_GokushovirinaeA_MH616751	Family3_GokushovirinaeA_MH616751	Minnow tissue	Marine fish	52	4739
13849	Family3_GokushovirinaeA_MH616773	Family3_GokushovirinaeA_MH616773	Minnow tissue	Marine fish	53	4405
13578	Family3_GokushovirinaeA_MH616775	Family3_GokushovirinaeA_MH616775	Minnow tissue	Marine fish	50	4790	Synergistetes	Synergistia	Synergistales	Synergistaceae	Cloacibacillus	Cloacibacillus
14845	Family3_GokushovirinaeA_MH616777	Family3_GokushovirinaeA_MH616777	Minnow tissue	Marine fish	52	4820
11298	Family3_GokushovirinaeA_MH616782	Family3_GokushovirinaeA_MH616782	Minnow tissue	Marine fish	60	4122
14268	Family3_GokushovirinaeA_MH616786	Family3_GokushovirinaeA_MH616786	Minnow tissue	Marine fish	55	4912
14373	Family3_GokushovirinaeA_MH616985	Family3_GokushovirinaeA_MH616786	Minnow tissue	Marine fish	61	4644
12254	Family3_GokushovirinaeA_MH616795	Family3_GokushovirinaeA_MH616795	Minnow tissue	Marine fish	42	4536	Proteobacteria	Betaproteobacteria	Burkholderiales	Oxalobacteraceae	Oxalobacter	Oxalobacter
14578	Family3_GokushovirinaeA_MH616799	Family3_GokushovirinaeA_MH616799	Haddock tissue	Marine fish	47	4312
11297	Family3_GokushovirinaeA_MH616804	Family3_GokushovirinaeA_MH616804	Minnow tissue	Marine fish	42	4703
13577	Family3_GokushovirinaeA_MH616808	Family3_GokushovirinaeA_MH616808	Minnow tissue	Marine fish	60	4307	Proteobacteria	Gammaproteobacteria	Enterobacterales	Enterobacteriaceae	Enterobacter	Enterobacter
14611	Family3_GokushovirinaeA_MH617550	Family3_GokushovirinaeA_MH616808	Minnow tissue	Marine fish	60	4327
14197	Family3_GokushovirinaeA_MH616849	Family3_GokushovirinaeA_MH616849	Minnow tissue	Marine fish	52	4526	Planctomycetes	Phycisphaerae	Sedimentisphaerales	Sendimentisphaeraceae	Sedimentisphaera	Sedimentisphaera
14291	Family3_GokushovirinaeA_MH616851	Family3_GokushovirinaeA_MH616851	Minnow tissue	Marine fish	46	4721
12839	Family3_GokushovirinaeA_MH616852	Family3_GokushovirinaeA_MH616852	Haddock tissue	Marine fish	48	4468
11965	Family3_GokushovirinaeA_MH616853	Family3_GokushovirinaeA_MH616853	Red snapper	Marine fish	41	4179
13989	Family3_GokushovirinaeA_MH616863	Family3_GokushovirinaeA_MH616863	Rainbow trout	Freshwater fish	57	4680
12406	Family3_GokushovirinaeA_MH616865	Family3_GokushovirinaeA_MH616865	Minnow tissue	Marine fish	55	4485
11964	Family3_GokushovirinaeA_MH616867	Family3_GokushovirinaeA_MH616867	Minnow tissue	Marine fish	59	4695
11476	Family3_GokushovirinaeA_MH616873	Family3_GokushovirinaeA_MH616873	Minnow tissue	Marine fish	47	5072
12825	Family3_GokushovirinaeA_MH617308	Family3_GokushovirinaeA_MH616873	Minnow tissue	Marine fish	58	4559
13324	Family3_GokushovirinaeA_MH617754	Family3_GokushovirinaeA_MH616873	Minnow tissue	Marine fish	56	4445
11296	Family3_GokushovirinaeA_MH616878	Family3_GokushovirinaeA_MH616878	Minnow tissue	Marine fish	54	4619
12253	Family3_GokushovirinaeA_MH616888	Family3_GokushovirinaeA_MH616888	Haddock tissue	Marine fish	53	4329
11963	Family3_GokushovirinaeA_MH616891	Family3_GokushovirinaeA_MH616891	Minnow tissue	Marine fish	52	5038
12617	Family3_GokushovirinaeA_Lim_Twin_C1_NODE_363_length_5181_cov_108596755	Family3_GokushovirinaeA_MH616891	Human	Primate	55	5183
12405	Family3_GokushovirinaeA_MH616893	Family3_GokushovirinaeA_MH616893	Minnow tissue	Marine fish	53	4602
11614	Family3_GokushovirinaeA_MH616896	Family3_GokushovirinaeA_MH616896	Minnow tissue	Marine fish	48	4654
13336	Family3_GokushovirinaeA_MH616922	Family3_GokushovirinaeA_MH616922	Minnow tissue	Marine fish	44	4683
13463	Family3_GokushovirinaeA_MH617555	Family3_GokushovirinaeA_MH616922	Minnow tissue	Marine fish	42	4489
13108	Family3_GokushovirinaeA_MH616928	Family3_GokushovirinaeA_MH616928	Minnow tissue	Marine fish	49	4583
13469	Family3_GokushovirinaeA_MH616931	Family3_GokushovirinaeA_MH616931	Minnow tissue	Marine fish	53	4526
11613	Family3_GokushovirinaeA_MH616932	Family3_GokushovirinaeA_MH616932	Minnow tissue	Marine fish	54	4457
12793	Family3_GokushovirinaeA_MK249209	Family3_GokushovirinaeA_MH616932	Blackfly	Insect	55	4438
12828	Family3_GokushovirinaeA_MH617239	Family3_GokushovirinaeA_MH616932	Minnow tissue	Marine fish	55	4288
13320	Family3_GokushovirinaeA_MK249135	Family3_GokushovirinaeA_MH616932	Blackfly	Insect	54	4324
15140	Family3_GokushovirinaeA_MH617722	Family3_GokushovirinaeA_MH616932	Minnow tissue	Marine fish	56	4386
11295	Family3_GokushovirinaeA_MH616947	Family3_GokushovirinaeA_MH616947	Minnow tissue	Marine fish	43	4745	Proteobacteria	Gammaproteobacteria	Enterobacterales	Enterobacteriaceae	Enterobacter	Enterobacter
11612	Family3_GokushovirinaeA_MH616969	Family3_GokushovirinaeA_MH616969	Minnow tissue	Marine fish	59	4499
13597	Family3_GokushovirinaeA_MH622922	Family3_GokushovirinaeA_MH616969	Minnow tissue	Marine fish	61	4490
14636	Family3_GokushovirinaeA_MH616976	Family3_GokushovirinaeA_MH616976	Minnow tissue	Marine fish	45	4597
11294	Family3_GokushovirinaeA_MH616977	Family3_GokushovirinaeA_MH616977	Minnow tissue	Marine fish	59	4489
11610	Family3_GokushovirinaeA_MH616982	Family3_GokushovirinaeA_MH616982	Minnow tissue	Marine fish	54	4418
14863	Family3_GokushovirinaeA_MH617008	Family3_GokushovirinaeA_MH617008	Minnow tissue	Marine fish	45	4635
13232	Family3_GokushovirinaeA_MH617010	Family3_GokushovirinaeA_MH617010	Minnow tissue	Marine fish	47	4821
12252	Family3_GokushovirinaeA_MH617029	Family3_GokushovirinaeA_MH617029	Minnow tissue	Marine fish	44	4408	Proteobacteria	Gammaproteobacteria	Enterobacterales	Enterobacteriaceae	Salmonella	Salmonella
12837	Family3_GokushovirinaeA_MH617039	Family3_GokushovirinaeA_MH617039	Minnow tissue	Marine fish	50	4442
12836	Family3_GokushovirinaeA_MH617045	Family3_GokushovirinaeA_MH617045	Minnow tissue	Marine fish	57	4520
11784	Family3_GokushovirinaeA_MH617049	Family3_GokushovirinaeA_MH617049	Minnow tissue	Marine fish	42	4541	Proteobacteria	Gammaproteobacteria	Enterobacterales	Enterobacteriaceae	Enterobacter	Enterobacter
13332	Family3_GokushovirinaeA_MH617057	Family3_GokushovirinaeA_MH617057	Minnow tissue	Marine fish	49	4610
12592	Family3_GokushovirinaeA_MH617066	Family3_GokushovirinaeA_MH617066	Minnow tissue	Marine fish	48	4633
11293	Family3_GokushovirinaeA_MH617074	Family3_GokushovirinaeA_MH617074	Minnow tissue	Marine fish	61	4397
11300	Family3_GokushovirinaeA_MH572334	Family3_GokushovirinaeA_MH617074	Ciona robusta	Marine invertebrate	57	4248
11432	Family3_GokushovirinaeB_Monaco_MBA4031_NODE_166_length_7306_cov_39653013	Family3_GokushovirinaeA_MH617074	Human	Primate	47	5501	Firmicutes	Erysipelotrichia	Erysipelotrichales	Erysipelotrichaceae	Erysipelatoclostridium	Erysipelatoclostridium
11605	Family3_GokushovirinaeA_MH617667	Family3_GokushovirinaeA_MH617074	Minnow tissue	Marine fish	41	4435
11616	Family3_GokushovirinaeA_MH572312	Family3_GokushovirinaeA_MH617074	Ciona robusta	Marine invertebrate	42	4247
11618	Family3_GokushovirinaeA_MH510271	Family3_GokushovirinaeA_MH617074	Sea bass	Marine fish	51	4336
11714	Family3_GokushovirinaeB_Zhao_Control_5_NODE_59_length_5759_cov_14725252630	Family3_GokushovirinaeA_MH617074	Human	Primate	48	5759	Firmicutes	Clostridia	Eubacteriales	Oscillospiraceae	Faecalibacterium	Faecalibacterium
11781	Family3_GokushovirinaeA_MH992165	Family3_GokushovirinaeA_MH617074	Bee	Insect	50	4703
11789	Family3_GokushovirinaeA_MH572386	Family3_GokushovirinaeA_MH617074	Ciona robusta	Marine invertebrate	42	4438
11804	Family3_GokushovirinaeA_KX259456	Family3_GokushovirinaeA_MH617074	Wastewater	Wastewater	46	4563
11861	Family3_GokushovirinaeA_MH617656	Family3_GokushovirinaeA_MH617074	Minnow tissue	Marine fish	58	4683
11962	Family3_GokushovirinaeA_MH616994	Family3_GokushovirinaeA_MH617074	Minnow tissue	Marine fish	43	4441
11970	Family3_GokushovirinaeA_MG945652	Family3_GokushovirinaeA_MH617074	Bird	Bird	58	4156
11972	Family3_GokushovirinaeA_MG945571	Family3_GokushovirinaeA_MH617074	Pig	Other mammal	39	4464
12115	Family3_GokushovirinaeA_RGQO01000163_Flavobacteriia_bacterium	Family3_GokushovirinaeA_MH617074	Freshwater MAG	Freshwater	34	4073	Bacteroidetes	Flavobacteriia
12126	Family3_GokushovirinaeA_MH992197	Family3_GokushovirinaeA_MH617074	Bee	Insect	44	4548
12129	Family3_GokushovirinaeA_MH617157	Family3_GokushovirinaeA_MH617074	Red snapper	Marine fish	45	4080
12130	Family3_GokushovirinaeA_MH617103	Family3_GokushovirinaeA_MH617074	Minnow tissue	Marine fish	53	4381
12139	Family3_GokushovirinaeA_AY769964	Family3_GokushovirinaeA_MH617074	Isolated phage	Other	41	4530	Chlamydiae	Chlamydiia	Chlamydiales	Chlamydiaceae	Chlamydia
12226	Family3_GokushovirinaeB_MH617034	Family3_GokushovirinaeA_MH617074	Macaque	Primate	45	5132
12249	Family3_GokushovirinaeA_MH649164	Family3_GokushovirinaeA_MH617074	Red snapper	Marine fish	41	4165
12260	Family3_GokushovirinaeA_KX259476	Family3_GokushovirinaeA_MH617074	Wastewater	Wastewater	63	4219
12262	Family3_GokushovirinaeA_JCVI_001	Family3_GokushovirinaeA_MH617074	Ocean	Marine	47	4125
12266	Family3_GokushovirinaeA_Bdellovibrio_NC_002643	Family3_GokushovirinaeA_MH617074	Unknown	Unknown	46	4594	Proteobacteria	Oligoflexia	Bdellovibrionales	Bdellovibrionaceae	Bdellovibrio
12370	Family3_GokushovirinaeB_MG945402	Family3_GokushovirinaeA_MH617074	Pig	Other mammal	44	4988
12396	Family3_GokushovirinaeA_MK012469	Family3_GokushovirinaeA_MH617074	Crucian	Marine invertebrate	59	4392
12408	Family3_GokushovirinaeA_MH572331	Family3_GokushovirinaeA_MH617074	Ciona robusta	Marine invertebrate	48	4181	Chlorobi	Bhlorobia	Chlorobiales	Chlorobiaceae	Chlorobium	Chlorobium
12420	Family3_GokushovirinaeA_Bourget_248	Family3_GokushovirinaeA_MH617074	Freshwater	Freshwater	41	4281
12421	Family3_GokushovirinaeA_Bourget_154	Family3_GokushovirinaeA_MH617074	Freshwater	Freshwater	44	4219
12554	Family3_GokushovirinaeB_Human_feces_A_029	Family3_GokushovirinaeA_MH617074	Human	Primate	45	5158
12561	Family3_GokushovirinaeA_Norman_25_NODE_33_length_4835_cov_38562134	Family3_GokushovirinaeA_MH617074	Human	Primate	44	4837	Proteobacteria	Betaproteobacteria	Burkholderiales	Sutterellaceae	Parasutterella	Parasutterella
12570	Family3_GokushovirinaeA_MK249201	Family3_GokushovirinaeA_MH617074	Blackfly	Insect	55	4538
12594	Family3_GokushovirinaeA_MH616845	Family3_GokushovirinaeA_MH617074	Minnow tissue	Marine fish	38	4487
12596	Family3_GokushovirinaeA_MH616734	Family3_GokushovirinaeA_MH617074	Red snapper	Marine fish	41	4205
12597	Family3_GokushovirinaeA_MH572506	Family3_GokushovirinaeA_MH617074	Ciona robusta	Marine invertebrate	34	4115
12598	Family3_GokushovirinaeA_MH572505	Family3_GokushovirinaeA_MH617074	Ciona robusta	Marine invertebrate	34	4041
12602	Family3_GokushovirinaeA_MH572470	Family3_GokushovirinaeA_MH617074	Ciona robusta	Marine invertebrate	34	4028
12604	Family3_GokushovirinaeA_MH572388	Family3_GokushovirinaeA_MH617074	Ciona robusta	Marine invertebrate	34	4252
12618	Family3_GokushovirinaeA_KX259465	Family3_GokushovirinaeA_MH617074	Wastewater	Wastewater	44	4200
12784	Family3_GokushovirinaeA_QNFS01000197_Gammaproteobacteria_bacterium	Family3_GokushovirinaeA_MH617074	Deep-Sea Hydrothermal Vent	Marine	47	4464	Proteobacteria	Gammaproteobacteria
12794	Family3_GokushovirinaeA_MK249206	Family3_GokushovirinaeA_MH617074	Blackfly	Insect	55	4460
12795	Family3_GokushovirinaeA_MK249194	Family3_GokushovirinaeA_MH617074	Blackfly	Insect	54	4570
12796	Family3_GokushovirinaeA_MK249178	Family3_GokushovirinaeA_MH617074	Blackfly	Insect	50	4692
12799	Family3_GokushovirinaeA_MK249153	Family3_GokushovirinaeA_MH617074	Blackfly	Insect	50	4581
12802	Family3_GokushovirinaeA_MK249137	Family3_GokushovirinaeA_MH617074	Blackfly	Insect	51	4565
12803	Family3_GokushovirinaeA_MK249130	Family3_GokushovirinaeA_MH617074	Blackfly	Insect	51	4660
12804	Family3_GokushovirinaeA_MK249203	Family3_GokushovirinaeA_MH617074	Blackfly	Insect	55	4529
12806	Family3_GokushovirinaeA_MH992207	Family3_GokushovirinaeA_MH617074	Bee	Insect	41	4431
12811	Family3_GokushovirinaeA_MH617725	Family3_GokushovirinaeA_MH617074	Minnow tissue	Marine fish	51	4470
12815	Family3_GokushovirinaeA_MH617613	Family3_GokushovirinaeA_MH617074	Minnow tissue	Marine fish	43	4434
12816	Family3_GokushovirinaeA_MH617607	Family3_GokushovirinaeA_MH617074	Minnow tissue	Marine fish	44	4502
12817	Family3_GokushovirinaeA_MH617588	Family3_GokushovirinaeA_MH617074	Minnow tissue	Marine fish	42	4286
12818	Family3_GokushovirinaeA_MH617543	Family3_GokushovirinaeA_MH617074	Minnow tissue	Marine fish	41	4483	Proteobacteria	Betaproteobacteria	Nitrosomonadales	Nitrosomonadaceae	Nitrosospira	Nitrosospira
12822	Family3_GokushovirinaeA_MH617432	Family3_GokushovirinaeA_MH617074	Minnow tissue	Marine fish	50	4364
12829	Family3_GokushovirinaeA_MH617216	Family3_GokushovirinaeA_MH617074	Minnow tissue	Marine fish	42	4484	Proteobacteria	Betaproteobacteria	Nitrosomonadales	Nitrosomonadaceae	Nitrosospira	Nitrosospira
12832	Family3_GokushovirinaeA_MH617159	Family3_GokushovirinaeA_MH617074	Minnow tissue	Marine fish	62	4487
12833	Family3_GokushovirinaeA_MH617156	Family3_GokushovirinaeA_MH617074	Minnow tissue	Marine fish	43	4460	Proteobacteria	Gammaproteobacteria	Vibrionales	Vibrionaceae	Vibrio	Vibrio
12838	Family3_GokushovirinaeA_MH616870	Family3_GokushovirinaeA_MH617074	Minnow tissue	Marine fish	47	4434	Proteobacteria	Betaproteobacteria	Nitrosomonadales	Gallionellaceae	Gallionella	Gallionella
12840	Family3_GokushovirinaeA_MH616790	Family3_GokushovirinaeA_MH617074	Minnow tissue	Marine fish	50	4602
12841	Family3_GokushovirinaeA_MH616755	Family3_GokushovirinaeA_MH617074	Minnow tissue	Marine fish	57	4540
12842	Family3_GokushovirinaeA_MH616717	Family3_GokushovirinaeA_MH617074	Minnow tissue	Marine fish	46	4373
12843	Family3_GokushovirinaeA_MH616700	Family3_GokushovirinaeA_MH617074	Minnow tissue	Marine fish	46	4364
12844	Family3_GokushovirinaeA_MH616681	Family3_GokushovirinaeA_MH617074	Minnow tissue	Marine fish	47	4394
12845	Family3_GokushovirinaeA_MH616656	Family3_GokushovirinaeA_MH617074	Minnow tissue	Marine fish	43	4408
12848	Family3_GokushovirinaeA_MH572472	Family3_GokushovirinaeA_MH617074	Ciona robusta	Marine invertebrate	42	4199
12851	Family3_GokushovirinaeA_MH572424	Family3_GokushovirinaeA_MH617074	Ciona robusta	Marine invertebrate	48	4125
12852	Family3_GokushovirinaeA_MH572423	Family3_GokushovirinaeA_MH617074	Ciona robusta	Marine invertebrate	50	4123
12854	Family3_GokushovirinaeA_MH572396	Family3_GokushovirinaeA_MH617074	Ciona robusta	Marine invertebrate	52	4188
12855	Family3_GokushovirinaeA_MH572395	Family3_GokushovirinaeA_MH617074	Ciona robusta	Marine invertebrate	53	4163
12856	Family3_GokushovirinaeA_MH572345	Family3_GokushovirinaeA_MH617074	Ciona robusta	Marine invertebrate	47	4324
12857	Family3_GokushovirinaeA_MH572340	Family3_GokushovirinaeA_MH617074	Ciona robusta	Marine invertebrate	44	4153
12858	Family3_GokushovirinaeA_MH572327	Family3_GokushovirinaeA_MH617074	Ciona robusta	Marine invertebrate	51	4194
12860	Family3_GokushovirinaeA_MH572317	Family3_GokushovirinaeA_MH617074	Ciona robusta	Marine invertebrate	52	4178	Proteobacteria	Gammaproteobacteria	Oceanospirllales	Alcanivoracaceae	Alcanivorax	Alcanivorax
12863	Family3_GokushovirinaeA_MH572291	Family3_GokushovirinaeA_MH617074	Ciona robusta	Marine invertebrate	42	4248
12866	Family3_GokushovirinaeA_MG945785	Family3_GokushovirinaeA_MH617074	Pig	Other mammal	47	4683
12878	Family3_GokushovirinaeA_MG945204	Family3_GokushovirinaeA_MH617074	Pig	Other mammal	46	4677
12894	Family3_GokushovirinaeA_Chlamydia_NC_007461	Family3_GokushovirinaeA_MH617074	Isolated phage	Other	41	4530	Chlamydiae	Chlamydiia	Chlamydiales	Chlamydiaceae	Chlamydia
12978	Family3_GokushovirinaeB_Shkoporov_5349_2	Family3_GokushovirinaeA_MH617074	Human	Primate	49	5349
13018	Family3_GokushovirinaeB_KT264789	Family3_GokushovirinaeA_MH617074	Monkey feces	Primate	49	5548	Firmicutes	Clostridia	Eubacteriales	Oscillospiraceae	Faecalibacterium	Faecalibacterium
13071	Family3_GokushovirinaeA_NC_022790	Family3_GokushovirinaeA_MH617074	Ocean	Marine	40	4129
13072	Family3_GokushovirinaeA_Nadia_combined_trimmed_NODE_3859_length_4839_cov_351780518	Family3_GokushovirinaeA_MH617074	Human	Primate	38	4841	Firmicutes	Negativicutes	Selenomonadales	Selenomonadaceae	Megamonas	Megamonas
13077	Family3_GokushovirinaeA_MK249176	Family3_GokushovirinaeA_MH617074	Blackfly	Insect	47	4706
13078	Family3_GokushovirinaeA_MK249170	Family3_GokushovirinaeA_MH617074	Blackfly	Insect	49	4615
13079	Family3_GokushovirinaeA_MK249164	Family3_GokushovirinaeA_MH617074	Blackfly	Insect	53	4711	Proteobacteria	Gammaproteobacteria	Oceanospirllales	Alcanivoracaceae	Alcanivorax	Alcanivorax
13080	Family3_GokushovirinaeA_MK249158	Family3_GokushovirinaeA_MH617074	Blackfly	Insect	48	4633	Proteobacteria	Gammaproteobacteria	Vibrionales	Vibrionaceae	Vibrio	Vibrio
13082	Family3_GokushovirinaeA_MK249140	Family3_GokushovirinaeA_MH617074	Blackfly	Insect	53	4694
13085	Family3_GokushovirinaeA_MH992178	Family3_GokushovirinaeA_MH617074	Bee	Insect	42	4587
13095	Family3_GokushovirinaeA_MH617600	Family3_GokushovirinaeA_MH617074	Minnow tissue	Marine fish	61	4451
13097	Family3_GokushovirinaeA_MH617503	Family3_GokushovirinaeA_MH617074	Minnow tissue	Marine fish	49	4558
13099	Family3_GokushovirinaeA_MH617418	Family3_GokushovirinaeA_MH617074	Minnow tissue	Marine fish	46	4874	Synergistetes	Synergistia	Synergistales	Synergistaceae	Cloacibacillus	Cloacibacillus
13103	Family3_GokushovirinaeA_MH617250	Family3_GokushovirinaeA_MH617074	Red snapper	Marine fish	40	4126
13105	Family3_GokushovirinaeA_MH617052	Family3_GokushovirinaeA_MH617074	Minnow tissue	Marine fish	62	4399
13106	Family3_GokushovirinaeA_MH617044	Family3_GokushovirinaeA_MH617074	Minnow tissue	Marine fish	50	4697
13107	Family3_GokushovirinaeA_MH616974	Family3_GokushovirinaeA_MH617074	Minnow tissue	Marine fish	40	4495
13110	Family3_GokushovirinaeA_MH616895	Family3_GokushovirinaeA_MH617074	Red snapper	Marine fish	55	4567
13114	Family3_GokushovirinaeA_MH616638	Family3_GokushovirinaeA_MH617074	Minnow tissue	Marine fish	50	4779
13115	Family3_GokushovirinaeA_MH572493	Family3_GokushovirinaeA_MH617074	Ciona robusta	Marine invertebrate	39	4230	Proteobacteria	Gammaproteobacteria	Enterobacterales	Enterobacteriaceae	Salmonella	Salmonella
13118	Family3_GokushovirinaeA_MH572438	Family3_GokushovirinaeA_MH617074	Ciona robusta	Marine invertebrate	42	4169
13119	Family3_GokushovirinaeA_MH572427	Family3_GokushovirinaeA_MH617074	Ciona robusta	Marine invertebrate	42	4214	Proteobacteria	Gammaproteobacteria	Enterobacterales	Enterobacteriaceae	Enterobacter	Enterobacter
13120	Family3_GokushovirinaeA_MH572393	Family3_GokushovirinaeA_MH617074	Ciona robusta	Marine invertebrate	42	4361
13123	Family3_GokushovirinaeA_MH572336	Family3_GokushovirinaeA_MH617074	Ciona robusta	Marine invertebrate	51	4309
13125	Family3_GokushovirinaeA_MH572328	Family3_GokushovirinaeA_MH617074	Ciona robusta	Marine invertebrate	49	4053
13126	Family3_GokushovirinaeA_MH572318	Family3_GokushovirinaeA_MH617074	Ciona robusta	Marine invertebrate	55	4447
13127	Family3_GokushovirinaeA_MH572314	Family3_GokushovirinaeA_MH617074	Ciona robusta	Marine invertebrate	54	4207
13130	Family3_GokushovirinaeA_MH572280	Family3_GokushovirinaeA_MH617074	Ciona robusta	Marine invertebrate	39	4334	Proteobacteria	Gammaproteobacteria	Legionellales	Legionellaceae	Legionella	Legionella
13133	Family3_GokushovirinaeA_MH029531	Family3_GokushovirinaeA_MH617074	Volcanic soil	Sediment/soil	52	4544
13136	Family3_GokushovirinaeA_MG945583	Family3_GokushovirinaeA_MH617074	Dog	Other mammal	37	4774	Firmicutes	Negativicutes	Selenomonadales	Selenomonadaceae	Megamonas	Megamonas
13137	Family3_GokushovirinaeA_MG945405	Family3_GokushovirinaeA_MH617074	Pig	Other mammal	46	4658
13140	Family3_GokushovirinaeA_KC131021	Family3_GokushovirinaeA_MH617074	Ocean	Marine	40	4129
13224	Family3_GokushovirinaeA_MH648945	Family3_GokushovirinaeA_MH617074	Red snapper	Marine fish	40	4146
13225	Family3_GokushovirinaeA_MH617614	Family3_GokushovirinaeA_MH617074	Minnow tissue	Marine fish	51	4810
13228	Family3_GokushovirinaeA_MH617389	Family3_GokushovirinaeA_MH617074	Minnow tissue	Marine fish	47	4824
13229	Family3_GokushovirinaeA_MH617302	Family3_GokushovirinaeA_MH617074	Minnow tissue	Marine fish	56	4408
13231	Family3_GokushovirinaeA_MH617126	Family3_GokushovirinaeA_MH617074	Minnow tissue	Marine fish	43	4335	Proteobacteria	Gammaproteobacteria	Enterobacterales	Enterobacteriaceae	Enterobacter	Enterobacter
13235	Family3_GokushovirinaeA_MH572437	Family3_GokushovirinaeA_MH617074	Ciona robusta	Marine invertebrate	42	4542
13240	Family3_GokushovirinaeA_MH029522	Family3_GokushovirinaeA_MH617074	Volcanic soil	Sediment/soil	49	4639
13296	Family3_GokushovirinaeA_MH572402	Family3_GokushovirinaeA_MH617074	Ciona robusta	Marine invertebrate	40	4090
13328	Family3_GokushovirinaeA_MH617189	Family3_GokushovirinaeA_MH617074	Minnow tissue	Marine fish	49	4380
13330	Family3_GokushovirinaeA_MH617158	Family3_GokushovirinaeA_MH617074	Minnow tissue	Marine fish	45	4599	Firmicutes	Negativicutes	Selenomonadales	Selenomonadaceae	Selenomonas	Selenomonas
13333	Family3_GokushovirinaeA_MK249185	Family3_GokushovirinaeA_MH617074	Blackfly	Insect	55	4590
13334	Family3_GokushovirinaeA_MH616983	Family3_GokushovirinaeA_MH617074	Minnow tissue	Marine fish	50	4591
13335	Family3_GokushovirinaeA_MH616975	Family3_GokushovirinaeA_MH617074	Red snapper	Marine fish	42	4077
13337	Family3_GokushovirinaeA_MH616890	Family3_GokushovirinaeA_MH617074	Red snapper	Marine fish	41	4119
13339	Family3_GokushovirinaeA_MH572514	Family3_GokushovirinaeA_MH617074	Ciona robusta	Marine invertebrate	40	4172
13340	Family3_GokushovirinaeA_MH572513	Family3_GokushovirinaeA_MH617074	Ciona robusta	Marine invertebrate	40	4221
13343	Family3_GokushovirinaeA_MH572383	Family3_GokushovirinaeA_MH617074	Ciona robusta	Marine invertebrate	41	4299	Planctomycetes	Phycisphaerae	Sedimentisphaerales	Sendimentisphaeraceae	Sedimentisphaera	Sedimentisphaera
13344	Family3_GokushovirinaeA_MH572343	Family3_GokushovirinaeA_MH617074	Ciona robusta	Marine invertebrate	39	4136
13345	Family3_GokushovirinaeA_MH572330	Family3_GokushovirinaeA_MH617074	Ciona robusta	Marine invertebrate	49	4265
13347	Family3_GokushovirinaeA_MH572289	Family3_GokushovirinaeA_MH617074	Ciona robusta	Marine invertebrate	40	4202	Proteobacteria	Gammaproteobacteria	Enterobacterales	Enterobacteriaceae	Salmonella	Salmonella
13348	Family3_GokushovirinaeA_MH572285	Family3_GokushovirinaeA_MH617074	Ciona robusta	Marine invertebrate	45	4148
13350	Family3_GokushovirinaeA_MH552573	Family3_GokushovirinaeA_MH617074	Ocean	Marine	55	4506
13358	Family3_GokushovirinaeA_KM589501	Family3_GokushovirinaeA_MH617074	Sphagnum	Sediment/soil	52	4501	Proteobacteria	Betaproteobacteria	Nitrosomonadales	Nitrosomonadaceae	Nitrosospira	Nitrosospira
13363	Family3_GokushovirinaeA_RFQL01000129_Burkholderiaceae_bacterium	Family3_GokushovirinaeA_MH617074	Freshwater MAG	Freshwater	41	4299	Proteobacteria	Betaproteobacteria	Burkholderiales	Burkholderiaceae
13405	Family3_GokushovirinaeA_MK249160	Family3_GokushovirinaeA_MH617074	Blackfly	Insect	55	4870
13406	Family3_GokushovirinaeA_MH649173	Family3_GokushovirinaeA_MH617074	Red snapper	Marine fish	41	4291
13409	Family3_GokushovirinaeA_MH617756	Family3_GokushovirinaeA_MH617074	Minnow tissue	Marine fish	53	4415
13411	Family3_GokushovirinaeA_MH617254	Family3_GokushovirinaeA_MH617074	Minnow tissue	Marine fish	48	4626	Proteobacteria	Gammaproteobacteria	Vibrionales	Vibrionaceae	Vibrio	Vibrio
13412	Family3_GokushovirinaeA_MH617127	Family3_GokushovirinaeA_MH617074	Minnow tissue	Marine fish	51	4420
13413	Family3_GokushovirinaeA_MH616864	Family3_GokushovirinaeA_MH617074	Red snapper	Marine fish	42	4272
13416	Family3_GokushovirinaeA_MH572425	Family3_GokushovirinaeA_MH617074	Ciona robusta	Marine invertebrate	40	4409	Proteobacteria	Gammaproteobacteria	Enterobacterales	Enterobacteriaceae	Salmonella	Salmonella
13462	Family3_GokushovirinaeA_MK249227	Family3_GokushovirinaeA_MH617074	Blackfly	Insect	47	4318
13466	Family3_GokushovirinaeA_MH617093	Family3_GokushovirinaeA_MH617074	Minnow tissue	Marine fish	61	4546
13467	Family3_GokushovirinaeA_MH617087	Family3_GokushovirinaeA_MH617074	Minnow tissue	Marine fish	49	4250
13521	Family3_GokushovirinaeA_Chlamydia_NC_002194	Family3_GokushovirinaeA_MH617074	Isolated phage	Other	41	4563	Chlamydiae	Chlamydiia	Chlamydiales	Chlamydiaceae	Chlamydia
13523	Family3_GokushovirinaeA_AJ270057	Family3_GokushovirinaeA_MH617074	Isolated phage	Other	41	4563	Chlamydiae	Chlamydiia	Chlamydiales	Chlamydiaceae	Chlamydia
13563	Family3_GokushovirinaeA_MG945546	Family3_GokushovirinaeA_MH617074	Bird	Bird	44	4296
13576	Family3_GokushovirinaeA_MH617249	Family3_GokushovirinaeA_MH617074	Red snapper	Marine fish	49	4238
13579	Family3_GokushovirinaeA_MH572284	Family3_GokushovirinaeA_MH617074	Ciona robusta	Marine invertebrate	46	4228
13581	Family3_GokushovirinaeA_Bourget_309	Family3_GokushovirinaeA_MH617074	Freshwater	Freshwater	43	4197
13606	Family3_GokushovirinaeA_MH616662	Family3_GokushovirinaeA_MH617074	Minnow tissue	Marine fish	46	4459	Proteobacteria	Gammaproteobacteria	Orbales	Orbaceae	Candidatus Schmidhempelia	CandidatusSchmidhempelia
13611	Family3_GokushovirinaeA_MH572281	Family3_GokushovirinaeA_MH617074	Ciona robusta	Marine invertebrate	36	3988
13644	Family3_GokushovirinaeA_MK249171	Family3_GokushovirinaeA_MH617074	Blackfly	Insect	55	4630
13645	Family3_GokushovirinaeA_MK249155	Family3_GokushovirinaeA_MH617074	Blackfly	Insect	54	4637
13693	Family3_GokushovirinaeA_MH572419	Family3_GokushovirinaeA_MH617074	Ciona robusta	Marine invertebrate	47	4268
13717	Family3_GokushovirinaeA_MH572298	Family3_GokushovirinaeA_MH617074	Ciona robusta	Marine invertebrate	39	4176	Firmicutes	Clostridia	Eubacteriales	Lachnospiraceae	Blautia	Blautia
13720	Family3_GokushovirinaeA_MH029530	Family3_GokushovirinaeA_MH617074	Volcanic soil	Sediment/soil	50	4575
13722	Family3_GokushovirinaeA_MG945827	Family3_GokushovirinaeA_MH617074	Pig	Other mammal	47	4700
13746	Family3_GokushovirinaeA_MK249187	Family3_GokushovirinaeA_MH617074	Blackfly	Insect	56	4617
13747	Family3_GokushovirinaeA_MH572440	Family3_GokushovirinaeA_MH617074	Ciona robusta	Marine invertebrate	46	4106
13756	Family3_GokushovirinaeA_MH617146	Family3_GokushovirinaeA_MH617074	Red snapper	Marine fish	42	4241
13809	Family3_GokushovirinaeA_MH617519	Family3_GokushovirinaeA_MH617074	Minnow tissue	Marine fish	37	4419	Proteobacteria	Gammaproteobacteria	Legionellales	Legionellaceae	Legionella	Legionella
13847	Family3_GokushovirinaeA_MH992194	Family3_GokushovirinaeA_MH617074	Bee	Insect	51	4566
13848	Family3_GokushovirinaeA_MH617494	Family3_GokushovirinaeA_MH617074	Minnow tissue	Marine fish	45	4612
13873	Family3_GokushovirinaeA_MK249195	Family3_GokushovirinaeA_MH617074	Blackfly	Insect	50	4498
13875	Family3_GokushovirinaeA_MH572282	Family3_GokushovirinaeA_MH617074	Ciona robusta	Marine invertebrate	38	4200
13902	Family3_GokushovirinaeA_MH572444	Family3_GokushovirinaeA_MH617074	Ciona robusta	Marine invertebrate	49	4399	Proteobacteria	Gammaproteobacteria	Oceanospirillales	Oceanospirillaceae	Marimonas	Marinomonas
13903	Family3_GokushovirinaeA_MH572311	Family3_GokushovirinaeA_MH617074	Ciona robusta	Marine invertebrate	42	4465
13904	Family3_GokushovirinaeA_MH572301	Family3_GokushovirinaeA_MH617074	Ciona robusta	Marine invertebrate	39	4470
13906	Family3_GokushovirinaeA_MG945202	Family3_GokushovirinaeA_MH617074	Bird	Bird	49	4865
13942	Family3_GokushovirinaeA_MH992184	Family3_GokushovirinaeA_MH617074	Bee	Insect	52	4737	Proteobacteria	Gammaproteobacteria	Oceanospirillales	Natronospirillaceae	Natronospirillum	Natronospirillum
13957	Family3_GokushovirinaeA_MK249202	Family3_GokushovirinaeA_MH617074	Blackfly	Insect	54	4471
13985	Family3_GokushovirinaeA_MK249154	Family3_GokushovirinaeA_MH617074	Blackfly	Insect	48	4667
13991	Family3_GokushovirinaeA_MG945843	Family3_GokushovirinaeA_MH617074	River	Freshwater	58	4696
13994	Family3_GokushovirinaeA_Bourget_915	Family3_GokushovirinaeA_MH617074	Freshwater	Freshwater	42	4285
14014	Family3_GokushovirinaeA_KC131023	Family3_GokushovirinaeA_MH617074	Ocean	Marine	42	4334	Proteobacteria	Gammaproteobacteria	Oceanospirllales	Alcanivoracaceae	Alcanivorax	Alcanivorax
14031	Family3_GokushovirinaeA_MH616688	Family3_GokushovirinaeA_MH617074	Minnow tissue	Marine fish	56	4484
14040	Family3_GokushovirinaeA_MH648903	Family3_GokushovirinaeA_MH617074	Red snapper	Marine fish	43	4294
14064	Family3_GokushovirinaeB_Norman_72_NODE_22_length_5027_cov_5100563	Family3_GokushovirinaeA_MH617074	Human	Primate	49	4332	Firmicutes	Clostridia	Eubacteriales	Oscillospiraceae	Faecalibacterium	Faecalibacterium
14069	Family3_GokushovirinaeA_MK249226	Family3_GokushovirinaeA_MH617074	Blackfly	Insect	50	4276
14071	Family3_GokushovirinaeA_MH617222	Family3_GokushovirinaeA_MH617074	Minnow tissue	Marine fish	49	4652
14108	Family3_GokushovirinaeA_MH617685	Family3_GokushovirinaeA_MH617074	Minnow tissue	Marine fish	46	4363	Proteobacteria	Gammaproteobacteria	Enterobacterales	Enterobacteriaceae	Salmonella	Salmonella
14128	Family3_GokushovirinaeA_MH622929	Family3_GokushovirinaeA_MH617074	Minnow tissue	Marine fish	53	4525
14134	Family3_GokushovirinaeA_Pavin_110	Family3_GokushovirinaeA_MH617074	Freshwater	Freshwater	42	4194	Proteobacteria	Gammaproteobacteria	Enterobacterales	Enterobacteriaceae	Salmonella	Salmonella
14151	Family3_GokushovirinaeA_MK249183	Family3_GokushovirinaeA_MH617074	Blackfly	Insect	47	4608
14161	Family3_GokushovirinaeA_MH572296	Family3_GokushovirinaeA_MH617074	Ciona robusta	Marine invertebrate	35	4116
14179	Family3_GokushovirinaeA_MH616960	Family3_GokushovirinaeA_MH617074	Red snapper	Marine fish	40	4102
14226	Family3_GokushovirinaeA_MH622906	Family3_GokushovirinaeA_MH617074	Minnow tissue	Marine fish	61	4450
14229	Family3_GokushovirinaeA_MH649086	Family3_GokushovirinaeA_MH617074	Red snapper	Marine fish	36	4098
14269	Family3_GokushovirinaeA_MG945838	Family3_GokushovirinaeA_MH617074	River	Freshwater	46	4521
14273	Family3_GokushovirinaeA_MH029535	Family3_GokushovirinaeA_MH617074	Volcanic soil	Sediment/soil	57	4685
14277	Family3_GokushovirinaeA_MH622928	Family3_GokushovirinaeA_MH617074	Minnow tissue	Marine fish	49	4815
14351	Family3_GokushovirinaeA_MH617359	Family3_GokushovirinaeA_MH617074	Minnow tissue	Marine fish	48	4497	Proteobacteria	Gammaproteobacteria	Enterobacterales	Enterobacteriaceae	Salmonella	Salmonella
14372	Family3_GokushovirinaeA_MH617338	Family3_GokushovirinaeA_MH617074	Minnow tissue	Marine fish	44	4697
14391	Family3_GokushovirinaeA_MK249198	Family3_GokushovirinaeA_MH617074	Blackfly	Insect	52	4551
14423	Family3_GokushovirinaeA_MH617379	Family3_GokushovirinaeA_MH617074	Minnow tissue	Marine fish	60	4308
14440	Family3_GokushovirinaeA_MH572316	Family3_GokushovirinaeA_MH617074	Ciona robusta	Marine invertebrate	52	4266
14447	Family3_GokushovirinaeA_MK249231	Family3_GokushovirinaeA_MH617074	Blackfly	Insect	60	4238
14456	Family3_GokushovirinaeA_MK249150	Family3_GokushovirinaeA_MH617074	Blackfly	Insect	50	4633
14457	Family3_GokushovirinaeA_MH617037	Family3_GokushovirinaeA_MH617074	Minnow tissue	Marine fish	48	4384
14465	Family3_GokushovirinaeA_MK249211	Family3_GokushovirinaeA_MH617074	Blackfly	Insect	56	4350
14474	Family3_GokushovirinaeA_MH572432	Family3_GokushovirinaeA_MH617074	Ciona robusta	Marine invertebrate	40	4286
14488	Family3_GokushovirinaeA_MG945491	Family3_GokushovirinaeA_MH617074	Dog	Other mammal	40	4861
14494	Family3_GokushovirinaeA_MH572350	Family3_GokushovirinaeA_MH617074	Ciona robusta	Marine invertebrate	54	4466
14531	Family3_GokushovirinaeA_MH572394	Family3_GokushovirinaeA_MH617074	Ciona robusta	Marine invertebrate	52	4107
14545	Family3_GokushovirinaeA_MH616998	Family3_GokushovirinaeA_MH617074	Minnow tissue	Marine fish	55	4397
14550	Family3_GokushovirinaeA_MK249181	Family3_GokushovirinaeA_MH617074	Blackfly	Insect	57	4647
14589	Family3_GokushovirinaeA_MH572322	Family3_GokushovirinaeA_MH617074	Ciona robusta	Marine invertebrate	54	4195
14590	Family3_GokushovirinaeA_MH572453	Family3_GokushovirinaeA_MH617074	Ciona robusta	Marine invertebrate	39	4249
14596	Family3_GokushovirinaeA_MK249205	Family3_GokushovirinaeA_MH617074	Blackfly	Insect	50	4549
14597	Family3_GokushovirinaeA_MH992203	Family3_GokushovirinaeA_MH617074	Bee	Insect	43	4470
14599	Family3_GokushovirinaeA_MH616718	Family3_GokushovirinaeA_MH617074	Minnow tissue	Marine fish	51	4477
14616	Family3_GokushovirinaeA_MH616720	Family3_GokushovirinaeA_MH617074	Minnow tissue	Marine fish	42	4268	Proteobacteria	Gammaproteobacteria	Legionellales	Legionellaceae	Legionella	Legionella
14628	Family3_GokushovirinaeA_MH992218	Family3_GokushovirinaeA_MH617074	Bee	Insect	45	4278
14637	Family3_GokushovirinaeA_MH649032	Family3_GokushovirinaeA_MH617074	Red snapper	Marine fish	41	4299
14642	Family3_GokushovirinaeA_MH572347	Family3_GokushovirinaeA_MH617074	Ciona robusta	Marine invertebrate	45	4417
14646	Family3_GokushovirinaeA_KP823396	Family3_GokushovirinaeA_MH617074	boiling spring	Freshwater	40	4273	Planctomycetes	Phycisphaerae	Sedimentisphaerales	Sendimentisphaeraceae	Sedimentisphaera	Sedimentisphaera
14647	Family3_GokushovirinaeA_MH572401	Family3_GokushovirinaeA_MH617074	Ciona robusta	Marine invertebrate	40	4143
14648	Family3_GokushovirinaeA_Bourget_332	Family3_GokushovirinaeA_MH617074	Freshwater	Freshwater	42	4289
14649	Family3_GokushovirinaeA_MH572400	Family3_GokushovirinaeA_MH617074	Ciona robusta	Marine invertebrate	41	4264
14666	Family3_GokushovirinaeA_MH617561	Family3_GokushovirinaeA_MH617074	Minnow tissue	Marine fish	46	4406
14667	Family3_GokushovirinaeA_RGEG01000159_Flavobacteriia_bacterium	Family3_GokushovirinaeA_MH617074	Freshwater MAG	Freshwater	40	3481	Proteobacteria	Gammaproteobacteria	Aeromonadales	Succinivibrionaceae	Succinivibrio	Succinivibrio
14672	Family3_GokushovirinaeA_Bourget_164	Family3_GokushovirinaeA_MH617074	Freshwater	Freshwater	41	4228	Proteobacteria	Gammaproteobacteria	Enterobacterales	Enterobacteriaceae	Salmonella	Salmonella	yes
14688	Family3_GokushovirinaeA_MH572504	Family3_GokushovirinaeA_MH617074	Ciona robusta	Marine invertebrate	45	4093
14689	Family3_GokushovirinaeA_MH029520	Family3_GokushovirinaeA_MH617074	Volcanic soil	Sediment/soil	52	4708
14700	Family3_GokushovirinaeA_Bourget_504	Family3_GokushovirinaeA_MH617074	Freshwater	Freshwater	41	4209	Proteobacteria	Gammaproteobacteria	Aeromonadales	Succinivibrionaceae	Succinivibrio	Succinivibrio
14710	Family3_GokushovirinaeA_MH617304	Family3_GokushovirinaeA_MH617074	Minnow tissue	Marine fish	47	4911
14712	Family3_GokushovirinaeA_MH572398	Family3_GokushovirinaeA_MH617074	Ciona robusta	Marine invertebrate	48	4355
14717	Family3_GokushovirinaeA_MK496752	Family3_GokushovirinaeA_MH617074	Capybara	Other mammal	50	4558
14719	Family3_GokushovirinaeA_MH572325	Family3_GokushovirinaeA_MH617074	Ciona robusta	Marine invertebrate	51	4018
14721	Family3_GokushovirinaeA_MH992156	Family3_GokushovirinaeA_MH617074	Bee	Insect	53	4469
14725	Family3_GokushovirinaeA_KX259466	Family3_GokushovirinaeA_MH617074	Wastewater	Wastewater	63	4180
14735	Family3_GokushovirinaeA_MH572392	Family3_GokushovirinaeA_MH617074	Ciona robusta	Marine invertebrate	41	4421
14741	Family3_GokushovirinaeA_MH572319	Family3_GokushovirinaeA_MH617074	Ciona robusta	Marine invertebrate	50	4285
14744	Family3_GokushovirinaeA_MH616836	Family3_GokushovirinaeA_MH617074	Minnow tissue	Marine fish	42	4578
14745	Family3_GokushovirinaeA_MH617421	Family3_GokushovirinaeA_MH617074	Minnow tissue	Marine fish	57	4310
14746	Family3_GokushovirinaeA_MH617227	Family3_GokushovirinaeA_MH617074	Minnow tissue	Marine fish	58	4273	Proteobacteria	Gammaproteobacteria	Vibrionales	Vibrionaceae	Vibrio	Vibrio
14748	Family3_GokushovirinaeA_MG945654	Family3_GokushovirinaeA_MH617074	River	Freshwater	46	3369
14759	Family3_GokushovirinaeA_MK249173	Family3_GokushovirinaeA_MH617074	Blackfly	Insect	57	4721
14766	Family3_GokushovirinaeA_MH572399	Family3_GokushovirinaeA_MH617074	Ciona robusta	Marine invertebrate	39	4105
14770	Family3_GokushovirinaeA_MH572337	Family3_GokushovirinaeA_MH617074	Ciona robusta	Marine invertebrate	46	4846
14771	Family3_GokushovirinaeA_MH572382	Family3_GokushovirinaeA_MH617074	Ciona robusta	Marine invertebrate	45	4183	Planctomycetes	Phycisphaerae	Sedimentisphaerales	Sendimentisphaeraceae	Sedimentisphaera	Sedimentisphaera
14774	Family3_GokushovirinaeA_MH616970	Family3_GokushovirinaeA_MH617074	Minnow tissue	Marine fish	52	4469	Proteobacteria	Gammaproteobacteria	Chromatiales	Ectothiorhodospiraceae	Candidatus Macondimonas	CandidatusMacondimonas
14780	Family3_GokushovirinaeA_MH572292	Family3_GokushovirinaeA_MH617074	Ciona robusta	Marine invertebrate	42	4241
14782	Family3_GokushovirinaeA_MH617591	Family3_GokushovirinaeA_MH617074	Minnow tissue	Marine fish	50	4281
14790	Family3_GokushovirinaeA_MH572403	Family3_GokushovirinaeA_MH617074	Ciona robusta	Marine invertebrate	42	4250
14791	Family3_GokushovirinaeA_MH617344	Family3_GokushovirinaeA_MH617074	Minnow tissue	Marine fish	49	4325
14796	Family3_GokushovirinaeA_MK249221	Family3_GokushovirinaeA_MH617074	Blackfly	Insect	51	4422
14797	Family3_GokushovirinaeA_MH029527	Family3_GokushovirinaeA_MH617074	Volcanic soil	Sediment/soil	49	4602
14798	Family3_GokushovirinaeA_MH572307	Family3_GokushovirinaeA_MH617074	Ciona robusta	Marine invertebrate	40	4325
14802	Family3_GokushovirinaeA_MK249127	Family3_GokushovirinaeA_MH617074	Blackfly	Insect	48	4873
14803	Family3_GokushovirinaeA_MK249214	Family3_GokushovirinaeA_MH617074	Blackfly	Insect	54	4487	Chlorobi	Bhlorobia	Chlorobiales	Chlorobiaceae	Chlorobium	Chlorobium
14805	Family3_GokushovirinaeA_MK249196	Family3_GokushovirinaeA_MH617074	Blackfly	Insect	52	4558
14806	Family3_GokushovirinaeA_MH617201	Family3_GokushovirinaeA_MH617074	Red snapper	Marine fish	36	4029
14808	Family3_GokushovirinaeA_MH616797	Family3_GokushovirinaeA_MH617074	Minnow tissue	Marine fish	48	4347
14809	Family3_GokushovirinaeA_MH572323	Family3_GokushovirinaeA_MH617074	Ciona robusta	Marine invertebrate	50	4084
14816	Family3_GokushovirinaeA_MH617759	Family3_GokushovirinaeA_MH617074	Red snapper	Marine fish	51	4198
14822	Family3_GokushovirinaeA_MH572508	Family3_GokushovirinaeA_MH617074	Ciona robusta	Marine invertebrate	40	4479
14830	Family3_GokushovirinaeA_MH572382_	Family3_GokushovirinaeA_MH617074	Ciona robusta	Marine invertebrate	45	4183	Planctomycetes	Phycisphaerae	Sedimentisphaerales	Sendimentisphaeraceae	Sedimentisphaera	Sedimentisphaera
14831	Family3_GokushovirinaeA_MH572341	Family3_GokushovirinaeA_MH617074	Ciona robusta	Marine invertebrate	41	4246
14840	Family3_GokushovirinaeA_MH572295	Family3_GokushovirinaeA_MH617074	Ciona robusta	Marine invertebrate	35	4122
14843	Family3_GokushovirinaeA_MK249190	Family3_GokushovirinaeA_MH617074	Blackfly	Insect	54	4510
14853	Family3_GokushovirinaeB_MG945542	Family3_GokushovirinaeA_MH617074	Pig	Other mammal	43	5005
14857	Family3_GokushovirinaeA_MK249163	Family3_GokushovirinaeA_MH617074	Blackfly	Insect	46	4774
14866	Family3_GokushovirinaeA_MH552548	Family3_GokushovirinaeA_MH617074	Abalone tissue	Marine invertebrate	48	4631
14870	Family3_GokushovirinaeA_MG945727	Family3_GokushovirinaeA_MH617074	Pig	Other mammal	46	4647
14877	Family3_GokushovirinaeA_MK496825	Family3_GokushovirinaeA_MH617074	Capybara	Other mammal	40	4289	Planctomycetes	Phycisphaerae	Sedimentisphaerales	Sendimentisphaeraceae	Sedimentisphaera	Sedimentisphaera
14878	Family3_GokushovirinaeA_MH572495	Family3_GokushovirinaeA_MH617074	Ciona robusta	Marine invertebrate	47	4316
14879	Family3_GokushovirinaeA_MH029521	Family3_GokushovirinaeA_MH617074	Volcanic soil	Sediment/soil	50	4681
14889	Family3_GokushovirinaeA_MH572509	Family3_GokushovirinaeA_MH617074	Ciona robusta	Marine invertebrate	42	4368
14890	Family3_GokushovirinaeA_MH617513	Family3_GokushovirinaeA_MH617074	Minnow tissue	Marine fish	45	4375
14898	Family3_GokushovirinaeA_MK249147	Family3_GokushovirinaeA_MH617074	Blackfly	Insect	55	4461
14899	Family3_GokushovirinaeA_MH616902	Family3_GokushovirinaeA_MH617074	Minnow tissue	Marine fish	49	4390
14901	Family3_GokushovirinaeA_MH648905	Family3_GokushovirinaeA_MH617074	Red snapper	Marine fish	41	4151
14907	Family3_GokushovirinaeA_MH572315	Family3_GokushovirinaeA_MH617074	Ciona robusta	Marine invertebrate	49	4342
14912	Family3_GokushovirinaeA_MH616812	Family3_GokushovirinaeA_MH617074	Minnow tissue	Marine fish	61	4288
14917	Family3_GokushovirinaeA_MH616859	Family3_GokushovirinaeA_MH617074	Minnow tissue	Marine fish	45	4401
14930	Family3_GokushovirinaeA_MH572511	Family3_GokushovirinaeA_MH617074	Ciona robusta	Marine invertebrate	53	4189	Proteobacteria	Gammaproteobacteria	Vibrionales	Vibrionaceae	Salinivibrio	Salinivibrio
14937	Family3_GokushovirinaeA_MG945810	Family3_GokushovirinaeA_MH617074	Pig	Other mammal	46	4686
14941	Family3_GokushovirinaeA_KX259464	Family3_GokushovirinaeA_MH617074	Wastewater	Wastewater	50	4222	Proteobacteria	Gammaproteobacteria	Vibrionales	Vibrionaceae	Vibrio	Vibrio
14944	Family3_GokushovirinaeA_MH649001	Family3_GokushovirinaeA_MH617074	Red snapper	Marine fish	41	4232
14946	Family3_GokushovirinaeA_MH617023	Family3_GokushovirinaeA_MH617074	Minnow tissue	Marine fish	58	4490
14952	Family3_GokushovirinaeA_MK249212	Family3_GokushovirinaeA_MH617074	Blackfly	Insect	53	4484
14962	Family3_GokushovirinaeA_MH572390	Family3_GokushovirinaeA_MH617074	Ciona robusta	Marine invertebrate	37	4048
14969	Family3_GokushovirinaeA_MH616783	Family3_GokushovirinaeA_MH617074	Minnow tissue	Marine fish	55	4585
14970	Family3_GokushovirinaeA_MH572286	Family3_GokushovirinaeA_MH617074	Ciona robusta	Marine invertebrate	47	4106	Synergistetes	Synergistia	Synergistales	Synergistaceae	Cloacibacillus	Cloacibacillus
14974	Family3_GokushovirinaeA_MH572342	Family3_GokushovirinaeA_MH617074	Ciona robusta	Marine invertebrate	42	4211
14975	Family3_GokushovirinaeA_PDII01000018	Family3_GokushovirinaeA_MH617074	Intertidal mudlfat	Sediment/soil	49	4585	Proteobacteria	Gammaproteobacteria	Enterobacterales	Enterobacteriaceae	Escherichia	Enterobacter	no
14977	Family3_GokushovirinaeA_MH616696	Family3_GokushovirinaeA_MH617074	Minnow tissue	Marine fish	49	4309	Proteobacteria	Gammaproteobacteria	Enterobacterales	Enterobacteriaceae	Enterobacter	Enterobacter
14980	Family3_GokushovirinaeA_MH029525	Family3_GokushovirinaeA_MH617074	Volcanic soil	Sediment/soil	45	4620
15014	Family3_GokushovirinaeA_MK249141	Family3_GokushovirinaeA_MH617074	Blackfly	Insect	55	4557
15019	Family3_GokushovirinaeA_NC_027636	Family3_GokushovirinaeA_MH617074	Sphagnum	Sediment/soil	52	4501	Proteobacteria	Betaproteobacteria	Nitrosomonadales	Nitrosomonadaceae	Nitrosospira	Nitrosospira
15027	Family3_GokushovirinaeA_MH617088	Family3_GokushovirinaeA_MH617074	Minnow tissue	Marine fish	45	4355
15033	Family3_GokushovirinaeA_MH648953	Family3_GokushovirinaeA_MH617074	Red snapper	Marine fish	39	4323
15034	Family3_GokushovirinaeA_KC131025	Family3_GokushovirinaeA_MH617074	Ocean	Marine	35	4062
15046	Family3_GokushovirinaeA_MH572439	Family3_GokushovirinaeA_MH617074	Ciona robusta	Marine invertebrate	50	4385
15047	Family3_GokushovirinaeA_MH617123	Family3_GokushovirinaeA_MH617074	Red snapper	Marine fish	39	4229
15056	Family3_GokushovirinaeA_MH616807	Family3_GokushovirinaeA_MH617074	Minnow tissue	Marine fish	51	4423
15059	Family3_GokushovirinaeA_RFSR01000068_Actinobacteria_bacterium	Family3_GokushovirinaeA_MH617074	Freshwater MAG	Freshwater	41	4391	Actinobacteria
15066	Family3_GokushovirinaeA_MH617025	Family3_GokushovirinaeA_MH617074	Minnow tissue	Marine fish	46	4344
15077	Family3_GokushovirinaeA_MK249204	Family3_GokushovirinaeA_MH617074	Blackfly	Insect	53	4521
15084	Family3_GokushovirinaeA_MH617174	Family3_GokushovirinaeA_MH617074	Red snapper	Marine fish	50	4335	Proteobacteria	Gammaproteobacteria	Enterobacterales	Enterobacteriaceae	Salmonella	Salmonella
15091	Family3_GokushovirinaeA_KT264810	Family3_GokushovirinaeA_MH617074	Bird	Bird	49	4862
15093	Family3_GokushovirinaeA_MH992190	Family3_GokushovirinaeA_MH617074	Bee	Insect	43	4582
15094	Family3_GokushovirinaeA_MK249142	Family3_GokushovirinaeA_MH617074	Blackfly	Insect	53	4689
15112	Family3_GokushovirinaeA_MH617218	Family3_GokushovirinaeA_MH617074	Minnow tissue	Marine fish	45	4410
15115	Family3_GokushovirinaeA_MH552515	Family3_GokushovirinaeA_MH617074	Abalone tissue	Marine invertebrate	44	4206
15116	Family3_GokushovirinaeA_MH617086	Family3_GokushovirinaeA_MH617074	Minnow tissue	Marine fish	50	4305	Chlorobi	Chlorobia	Chlorobiales	Chlorobiaceae	Prosthecohloris	Prosthecochloris
15117	Family3_GokushovirinaeA_MH572391	Family3_GokushovirinaeA_MH617074	Ciona robusta	Marine invertebrate	37	4069
15119	Family3_GokushovirinaeA_MK249128	Family3_GokushovirinaeA_MH617074	Blackfly	Insect	48	4544
15132	Family3_GokushovirinaeA_MK496822	Family3_GokushovirinaeA_MH617074	Capybara	Other mammal	42	4323
15136	Family3_GokushovirinaeA_MN379651	Family3_GokushovirinaeA_MH617074	Chicken	Bird	40	4743	Proteobacteria	Gammaproteobacteria	Enterobacterales	Enterobacteriaceae	Salmonella	Salmonella
15138	Family3_GokushovirinaeA_MH572471	Family3_GokushovirinaeA_MH617074	Ciona robusta	Marine invertebrate	34	4076
15142	Family3_GokushovirinaeA_KC131024	Family3_GokushovirinaeA_MH617074	Ocean	Marine	51	4200
15150	Family3_GokushovirinaeA_Bourget_245	Family3_GokushovirinaeA_MH617074	Freshwater	Freshwater	41	4165
15159	Family3_GokushovirinaeA_MH572466	Family3_GokushovirinaeA_MH617074	Ciona robusta	Marine invertebrate	48	4177
15164	Family3_GokushovirinaeA_MH572389	Family3_GokushovirinaeA_MH617074	Ciona robusta	Marine invertebrate	34	4053
15167	Family3_GokushovirinaeA_MH572420	Family3_GokushovirinaeA_MH617074	Ciona robusta	Marine invertebrate	52	4260
15168	Family3_GokushovirinaeA_NC_028994	Family3_GokushovirinaeA_MH617074	boiling spring	Freshwater	40	4273	Planctomycetes	Phycisphaerae	Sedimentisphaerales	Sendimentisphaeraceae	Sedimentisphaera	Sedimentisphaera
15170	Family3_GokushovirinaeA_MH572428	Family3_GokushovirinaeA_MH617074	Ciona robusta	Marine invertebrate	43	4242	Planctomycetes	Phycisphaerae	Sedimentisphaerales	Sendimentisphaeraceae	Sedimentisphaera	Sedimentisphaera
15175	Family3_GokushovirinaeA_MH616846	Family3_GokushovirinaeA_MH617074	Minnow tissue	Marine fish	50	4800	Proteobacteria	Betaproteobacteria	Nitrosomonadales	Nitrosomonadaceae	Nitrosospira	Nitrosospira
15176	Family3_GokushovirinaeA_MH572492	Family3_GokushovirinaeA_MH617074	Ciona robusta	Marine invertebrate	51	4141
15179	Family3_GokushovirinaeA_MH616810	Family3_GokushovirinaeA_MH617074	Minnow tissue	Marine fish	43	4400
15181	Family3_GokushovirinaeA_MH572283	Family3_GokushovirinaeA_MH617074	Ciona robusta	Marine invertebrate	41	4316
15185	Family3_GokushovirinaeA_MG945234	Family3_GokushovirinaeA_MH617074	Pig	Other mammal	47	4772
15188	Family3_GokushovirinaeA_MK249149	Family3_GokushovirinaeA_MH617074	Blackfly	Insect	50	4565
15192	Family3_GokushovirinaeA_MH572421	Family3_GokushovirinaeA_MH617074	Ciona robusta	Marine invertebrate	35	4440
14392	Family3_GokushovirinaeA_MH617076	Family3_GokushovirinaeA_MH617076	Minnow tissue	Marine fish	56	4857
13608	Family3_GokushovirinaeA_MH617083	Family3_GokushovirinaeA_MH617083	Minnow tissue	Marine fish	42	4712
12404	Family3_GokushovirinaeA_MH617089	Family3_GokushovirinaeA_MH617089	Minnow tissue	Marine fish	36	4493	Proteobacteria	Gammaproteobacteria	Vibrionales	Vibrionaceae	Vibrio	Vibrio
13691	Family3_GokushovirinaeA_MK249146	Family3_GokushovirinaeA_MH617089	Blackfly	Insect	36	4498	Proteobacteria	Gammaproteobacteria	Vibrionales	Vibrionaceae	Vibrio	Vibrio
14858	Family3_GokushovirinaeA_MH617099	Family3_GokushovirinaeA_MH617099	Minnow tissue	Marine fish	51	4904
12591	Family3_GokushovirinaeA_MH617100	Family3_GokushovirinaeA_MH617100	Haddock tissue	Marine fish	40	4332	Proteobacteria	Gammaproteobacteria	Vibrionales	Vibrionaceae	Vibrio	Vibrio
15057	Family3_GokushovirinaeA_MH616929	Family3_GokushovirinaeA_MH617100	Haddock tissue	Marine fish	43	4420
14116	Family3_GokushovirinaeA_MH617102	Family3_GokushovirinaeA_MH617102	Minnow tissue	Marine fish	47	4644
13465	Family3_GokushovirinaeA_MH617105	Family3_GokushovirinaeA_MH617105	Minnow tissue	Marine fish	51	4492
13104	Family3_GokushovirinaeA_MH617108	Family3_GokushovirinaeA_MH617108	Minnow tissue	Marine fish	56	4297
13331	Family3_GokushovirinaeA_MH617124	Family3_GokushovirinaeA_MH617124	Minnow tissue	Marine fish	59	4559
12590	Family3_GokushovirinaeA_MH617132	Family3_GokushovirinaeA_MH617132	Minnow tissue	Marine fish	57	4408
12835	Family3_GokushovirinaeA_MH617133	Family3_GokushovirinaeA_MH617133	Minnow tissue	Marine fish	47	4898
14301	Family3_GokushovirinaeA_MH617113	Family3_GokushovirinaeA_MH617133	Minnow tissue	Marine fish	46	4838
14551	Family3_GokushovirinaeA_MH617331	Family3_GokushovirinaeA_MH617133	Minnow tissue	Marine fish	50	4947	Chlorobi	Bhlorobia	Chlorobiales	Chlorobiaceae	Chlorobium	Chlorobium
14999	Family3_GokushovirinaeA_MH617134	Family3_GokushovirinaeA_MH617134	Minnow tissue	Marine fish	48	4662
15143	Family3_GokushovirinaeA_MH617141	Family3_GokushovirinaeA_MH617141	Minnow tissue	Marine fish	42	4433
12834	Family3_GokushovirinaeA_MH617153	Family3_GokushovirinaeA_MH617153	Minnow tissue	Marine fish	49	4735
12831	Family3_GokushovirinaeA_MH617161	Family3_GokushovirinaeA_MH617161	Minnow tissue	Marine fish	53	4603	Proteobacteria	Gammaproteobacteria	Vibrionales	Vibrionaceae	Vibrio	Vibrio
14424	Family3_GokushovirinaeA_MH617163	Family3_GokushovirinaeA_MH617163	Minnow tissue	Marine fish	51	4469
11961	Family3_GokushovirinaeA_MH617175	Family3_GokushovirinaeA_MH617175	Minnow tissue	Marine fish	46	4583
12830	Family3_GokushovirinaeA_MH617179	Family3_GokushovirinaeA_MH617179	Minnow tissue	Marine fish	47	4424	Proteobacteria	Gammaproteobacteria	Vibrionales	Vibrionaceae	Vibrio	Vibrio
13329	Family3_GokushovirinaeA_MH617181	Family3_GokushovirinaeA_MH617181	Minnow tissue	Marine fish	52	4830
13352	Family3_GokushovirinaeA_MH029515	Family3_GokushovirinaeA_MH617181	Volcanic soil	Sediment/soil	52	4929	Proteobacteria	Gammaproteobacteria	Legionellales	Legionellaceae	Legionella	Legionella
15023	Family3_GokushovirinaeA_MH617204	Family3_GokushovirinaeA_MH617204	Minnow tissue	Marine fish	52	4580
14836	Family3_GokushovirinaeA_MH617205	Family3_GokushovirinaeA_MH617205	Minnow tissue	Marine fish	46	4247
13230	Family3_GokushovirinaeA_MH617210	Family3_GokushovirinaeA_MH617210	Minnow tissue	Marine fish	61	4536
14442	Family3_GokushovirinaeA_MH617237	Family3_GokushovirinaeA_MH617237	Minnow tissue	Marine fish	49	4891
11783	Family3_GokushovirinaeA_MH617247	Family3_GokushovirinaeA_MH617247	Minnow tissue	Marine fish	43	4208	Proteobacteria	Gammaproteobacteria	Legionellales	Legionellaceae	Legionella	Legionella
12403	Family3_GokushovirinaeA_MH617257	Family3_GokushovirinaeA_MH617257	Minnow tissue	Marine fish	42	4546
14070	Family3_GokushovirinaeA_MH617265	Family3_GokushovirinaeA_MH617265	Minnow tissue	Marine fish	47	4804	Proteobacteria	Gammaproteobacteria	Enterobacterales	Enterobacteriaceae	Enterobacter	Enterobacter
12827	Family3_GokushovirinaeA_MH617270	Family3_GokushovirinaeA_MH617270	Minnow tissue	Marine fish	42	4598
14664	Family3_GokushovirinaeA_MH617274	Family3_GokushovirinaeA_MH617274	Minnow tissue	Marine fish	49	4611	Chlorobi	Bhlorobia	Chlorobiales	Chlorobiaceae	Chlorobium	Chlorobium
14173	Family3_GokushovirinaeA_MH617278	Family3_GokushovirinaeA_MH617278	Minnow tissue	Marine fish	45	4532
15083	Family3_GokushovirinaeA_MH617279	Family3_GokushovirinaeA_MH617279	Minnow tissue	Marine fish	56	4529
14441	Family3_GokushovirinaeA_MH617287	Family3_GokushovirinaeA_MH617287	Minnow tissue	Marine fish	61	4417	Firmicutes	Negativicutes	Veillonellales	Veillonellaceae	Dialister	Dialister
11475	Family3_GokushovirinaeA_MH617293	Family3_GokushovirinaeA_MH617293	Minnow tissue	Marine fish	49	4770
14228	Family3_GokushovirinaeA_MH617296	Family3_GokushovirinaeA_MH617296	Minnow tissue	Marine fish	56	4821
14506	Family3_GokushovirinaeA_MH617303	Family3_GokushovirinaeA_MH617303	Minnow tissue	Marine fish	57	4492
14716	Family3_GokushovirinaeA_MH617305	Family3_GokushovirinaeA_MH617305	Minnow tissue	Marine fish	59	4578
13102	Family3_GokushovirinaeA_MH617307	Family3_GokushovirinaeA_MH617307	Minnow tissue	Marine fish	43	4569
12587	Family3_GokushovirinaeA_MH617311	Family3_GokushovirinaeA_MH617311	Minnow tissue	Marine fish	46	4852
12824	Family3_GokushovirinaeA_MH617312	Family3_GokushovirinaeA_MH617312	Minnow tissue	Marine fish	60	4572
12585	Family3_GokushovirinaeA_MH617316	Family3_GokushovirinaeA_MH617316	Minnow tissue	Marine fish	42	4686
13101	Family3_GokushovirinaeA_MH617349	Family3_GokushovirinaeA_MH617349	Minnow tissue	Marine fish	55	4535
14619	Family3_GokushovirinaeA_MH617351	Family3_GokushovirinaeA_MH617351	Minnow tissue	Marine fish	57	4607
13100	Family3_GokushovirinaeA_MH617364	Family3_GokushovirinaeA_MH617364	Minnow tissue	Marine fish	50	4628
12823	Family3_GokushovirinaeA_MH617367	Family3_GokushovirinaeA_MH617367	Minnow tissue	Marine fish	45	4559
14869	Family3_GokushovirinaeA_MH617374	Family3_GokushovirinaeA_MH617374	Minnow tissue	Marine fish	45	4399
11609	Family3_GokushovirinaeA_MH617377	Family3_GokushovirinaeA_MH617377	Minnow tissue	Marine fish	46	4547
12584	Family3_GokushovirinaeA_MH617398	Family3_GokushovirinaeA_MH617398	Red snapper	Marine fish	55	4239
12583	Family3_GokushovirinaeA_MH617402	Family3_GokushovirinaeA_MH617402	Minnow tissue	Marine fish	54	4525
13410	Family3_GokushovirinaeA_MH617420	Family3_GokushovirinaeA_MH617420	Minnow tissue	Marine fish	41	4806
11608	Family3_GokushovirinaeA_MH617424	Family3_GokushovirinaeA_MH617424	Minnow tissue	Marine fish	47	4599	Proteobacteria	Gammaproteobacteria	Legionellales	Legionellaceae	Legionella	Legionella
11607	Family3_GokushovirinaeA_MH617433	Family3_GokushovirinaeA_MH617433	Minnow tissue	Marine fish	47	4839
12821	Family3_GokushovirinaeA_MH617439	Family3_GokushovirinaeA_MH617439	Minnow tissue	Marine fish	47	4446
13098	Family3_GokushovirinaeA_MH617440	Family3_GokushovirinaeA_MH617440	Haddock tissue	Marine fish	55	4173
14333	Family3_GokushovirinaeA_MH617442	Family3_GokushovirinaeA_MH617442	Minnow tissue	Marine fish	51	4709
12402	Family3_GokushovirinaeA_MH617443	Family3_GokushovirinaeA_MH617443	Minnow tissue	Marine fish	64	4092
12401	Family3_GokushovirinaeA_MH617454	Family3_GokushovirinaeA_MH617454	Minnow tissue	Marine fish	48	4699
11960	Family3_GokushovirinaeA_MH617459	Family3_GokushovirinaeA_MH617459	Minnow tissue	Marine fish	48	4612
12820	Family3_GokushovirinaeA_MH617468	Family3_GokushovirinaeA_MH617468	Minnow tissue	Marine fish	46	4773
13338	Family3_GokushovirinaeA_MH616735	Family3_GokushovirinaeA_MH617468	Minnow tissue	Marine fish	46	4733
11474	Family3_GokushovirinaeA_MH617473	Family3_GokushovirinaeA_MH617473	Minnow tissue	Marine fish	48	4857	Proteobacteria	Gammaproteobacteria	Legionellales	Legionellaceae	Legionella	Legionella
12819	Family3_GokushovirinaeA_MH617478	Family3_GokushovirinaeA_MH617478	Minnow tissue	Marine fish	44	4529
12128	Family3_GokushovirinaeA_MH617487	Family3_GokushovirinaeA_MH617487	Minnow tissue	Marine fish	48	4811
11606	Family3_GokushovirinaeA_MH617498	Family3_GokushovirinaeA_MH617498	Minnow tissue	Marine fish	48	4682
11959	Family3_GokushovirinaeA_MH617504	Family3_GokushovirinaeA_MH617504	Minnow tissue	Marine fish	63	4602
12581	Family3_GokushovirinaeA_MH617510	Family3_GokushovirinaeA_MH617510	Minnow tissue	Marine fish	57	4395
13782	Family3_GokushovirinaeA_MH617527	Family3_GokushovirinaeA_MH617527	Minnow tissue	Marine fish	48	4888
12400	Family3_GokushovirinaeA_MH617531	Family3_GokushovirinaeA_MH617531	Minnow tissue	Marine fish	55	4341
13647	Family3_GokushovirinaeA_MH617546	Family3_GokushovirinaeA_MH617546	Minnow tissue	Marine fish	44	4454
14677	Family3_GokushovirinaeA_MH617560	Family3_GokushovirinaeA_MH617560	Minnow tissue	Marine fish	60	4412
12127	Family3_GokushovirinaeA_MH617571	Family3_GokushovirinaeA_MH617571	Minnow tissue	Marine fish	62	4873
13226	Family3_GokushovirinaeA_MH617576	Family3_GokushovirinaeA_MH617576	Minnow tissue	Marine fish	53	4440
13096	Family3_GokushovirinaeA_MH617580	Family3_GokushovirinaeA_MH617580	Minnow tissue	Marine fish	57	4244
13464	Family3_GokushovirinaeA_MH617225	Family3_GokushovirinaeA_MH617580	Minnow tissue	Marine fish	58	4140
14427	Family3_GokushovirinaeA_MH617276	Family3_GokushovirinaeA_MH617580	Minnow tissue	Marine fish	58	4256
12251	Family3_GokushovirinaeA_MH617597	Family3_GokushovirinaeA_MH617597	Minnow tissue	Marine fish	48	4881
14753	Family3_GokushovirinaeA_MH617601	Family3_GokushovirinaeA_MH617601	Minnow tissue	Marine fish	44	4536	Proteobacteria	Gammaproteobacteria	Enterobacterales	Enterobacteriaceae	Salmonella	Salmonella
11473	Family3_GokushovirinaeA_MH617602	Family3_GokushovirinaeA_MH617602	Minnow tissue	Marine fish	50	4404
14807	Family3_GokushovirinaeA_MH617107	Family3_GokushovirinaeA_MH617602	Minnow tissue	Marine fish	51	4546
13516	Family3_GokushovirinaeA_MH617606	Family3_GokushovirinaeA_MH617606	Minnow tissue	Marine fish	43	4535
11292	Family3_GokushovirinaeA_MH617611	Family3_GokushovirinaeA_MH617611	Minnow tissue	Marine fish	61	4568
13987	Family3_GokushovirinaeA_MH617623	Family3_GokushovirinaeA_MH617623	Minnow tissue	Marine fish	52	4534
13094	Family3_GokushovirinaeA_MH617641	Family3_GokushovirinaeA_MH617641	Minnow tissue	Marine fish	60	4398
13646	Family3_GokushovirinaeA_MH617651	Family3_GokushovirinaeA_MH617651	Red snapper	Marine fish	40	4642	Proteobacteria	Gammaproteobacteria	Enterobacterales	Enterobacteriaceae	Salmonella	Salmonella
13093	Family3_GokushovirinaeA_MH617652	Family3_GokushovirinaeA_MH617652	Minnow tissue	Marine fish	47	4977	Proteobacteria	Betaproteobacteria	Burkholderiales	Sutterellaceae	Sutterella	Sutterella
14530	Family3_GokushovirinaeA_MH617660	Family3_GokushovirinaeA_MH617660	Minnow tissue	Marine fish	49	4602
12813	Family3_GokushovirinaeA_MH617662	Family3_GokushovirinaeA_MH617662	Minnow tissue	Marine fish	44	4609
11958	Family3_GokushovirinaeA_MH617668	Family3_GokushovirinaeA_MH617668	Rainbow trout	Freshwater fish	39	4428
13092	Family3_GokushovirinaeA_MH617677	Family3_GokushovirinaeA_MH617677	Minnow tissue	Marine fish	46	4776
12399	Family3_GokushovirinaeA_MH617697	Family3_GokushovirinaeA_MH617697	Minnow tissue	Marine fish	57	4659
13233	Family3_GokushovirinaeA_MH616912	Family3_GokushovirinaeA_MH617697	Minnow tissue	Marine fish	54	4759
11604	Family3_GokushovirinaeA_MH617698	Family3_GokushovirinaeA_MH617698	Minnow tissue	Marine fish	40	4877	Synergistetes	Synergistia	Synergistales	Synergistaceae	Pyramidobacter	Pyramidobacter
12812	Family3_GokushovirinaeA_MH617699	Family3_GokushovirinaeA_MH617699	Haddock tissue	Marine fish	46	4234
13111	Family3_GokushovirinaeA_MH616889	Family3_GokushovirinaeA_MH617699	Red snapper	Marine fish	45	4176
14992	Family3_GokushovirinaeA_MH617710	Family3_GokushovirinaeA_MH617710	Minnow tissue	Marine fish	54	4811
11291	Family3_GokushovirinaeA_MH617712	Family3_GokushovirinaeA_MH617712	Minnow tissue	Marine fish	44	4873
13326	Family3_GokushovirinaeA_MH617723	Family3_GokushovirinaeA_MH617723	Minnow tissue	Marine fish	46	4562
14622	Family3_GokushovirinaeA_MH616886	Family3_GokushovirinaeA_MH617723	Minnow tissue	Marine fish	40	4420
15082	Family3_GokushovirinaeA_MH616713	Family3_GokushovirinaeA_MH617723	Minnow tissue	Marine fish	45	4683	Proteobacteria	Betaproteobacteria	Burkholderiales	Sutterellaceae	Sutterella	Sutterella
11957	Family3_GokushovirinaeA_MH617728	Family3_GokushovirinaeA_MH617728	Minnow tissue	Marine fish	51	4559
12810	Family3_GokushovirinaeA_MH617729	Family3_GokushovirinaeA_MH617729	Minnow tissue	Marine fish	54	4690
13810	Family3_GokushovirinaeA_MH617149	Family3_GokushovirinaeA_MH617729	Minnow tissue	Marine fish	50	4655
14552	Family3_GokushovirinaeA_MH029532	Family3_GokushovirinaeA_MH617729	Volcanic soil	Sediment/soil	55	4514
14595	Family3_GokushovirinaeA_MH617740	Family3_GokushovirinaeA_MH617729	Minnow tissue	Marine fish	55	4551
11290	Family3_GokushovirinaeA_MH617731	Family3_GokushovirinaeA_MH617731	Minnow tissue	Marine fish	46	4586
13696	Family3_GokushovirinaeA_MH029514	Family3_GokushovirinaeA_MH617731	Volcanic soil	Sediment/soil	47	4988
12809	Family3_GokushovirinaeA_MH617735	Family3_GokushovirinaeA_MH617735	Minnow tissue	Marine fish	48	4481
15171	Family10_MK496704	Family3_GokushovirinaeA_MH617735	Capybara	Other mammal	37	5610
13325	Family3_GokushovirinaeA_MH617745	Family3_GokushovirinaeA_MH617745	Minnow tissue	Marine fish	50	4318
13692	Family3_GokushovirinaeA_MH617755	Family3_GokushovirinaeA_MH617755	Minnow tissue	Marine fish	52	4674
11472	Family3_GokushovirinaeA_MH617757	Family3_GokushovirinaeA_MH617757	Minnow tissue	Marine fish	48	4567
12807	Family3_GokushovirinaeA_MH617758	Family3_GokushovirinaeA_MH617758	Minnow tissue	Marine fish	40	4770
13861	Family3_GokushovirinaeA_MH617760	Family3_GokushovirinaeA_MH617760	Minnow tissue	Marine fish	42	4577
13091	Family3_GokushovirinaeA_MH617765	Family3_GokushovirinaeA_MH617765	Minnow tissue	Marine fish	46	4869	Synergistetes	Synergistia	Synergistales	Synergistaceae	Cloacibacillus	Cloacibacillus
13408	Family3_GokushovirinaeA_MH622905	Family3_GokushovirinaeA_MH622905	Minnow tissue	Marine fish	55	4700
12579	Family3_GokushovirinaeA_MH622907	Family3_GokushovirinaeA_MH622907	Minnow tissue	Marine fish	54	4653
11782	Family3_GokushovirinaeA_MH622913	Family3_GokushovirinaeA_MH622913	Minnow tissue	Marine fish	50	5048
12250	Family3_GokushovirinaeA_MH622916	Family3_GokushovirinaeA_MH622916	Minnow tissue	Marine fish	54	4387
14811	Family3_GokushovirinaeA_MH622930	Family3_GokushovirinaeA_MH622930	Minnow tissue	Marine fish	52	4408
11289	Family3_GokushovirinaeA_MH622931	Family3_GokushovirinaeA_MH622931	Minnow tissue	Marine fish	36	4497
13964	Family3_GokushovirinaeA_MH622933	Family3_GokushovirinaeA_MH622933	Minnow tissue	Marine fish	52	4813
13090	Family3_GokushovirinaeA_MH622934	Family3_GokushovirinaeA_MH622934	Minnow tissue	Marine fish	51	4822
14965	Family3_GokushovirinaeA_MH617608	Family3_GokushovirinaeA_MH622934	Minnow tissue	Marine fish	51	4940	Chlorobi	Chlorobia	Chlorobiales	Chlorobiaceae	Prosthecohloris	Prosthecochloris
14906	Family3_GokushovirinaeA_MH622935	Family3_GokushovirinaeA_MH622935	Red snapper	Marine fish	54	4233
14862	Family3_GokushovirinaeA_MH622936	Family3_GokushovirinaeA_MH622936	Minnow tissue	Marine fish	45	4374
13322	Family3_GokushovirinaeA_MH622941	Family3_GokushovirinaeA_MH622941	Minnow tissue	Marine fish	49	4455
13407	Family3_GokushovirinaeA_MH648961	Family3_GokushovirinaeA_MH648961	Sea bass	Marine fish	41	4446	Proteobacteria	Betaproteobacteria	Nitrosomonadales	Gallionellaceae	Gallionella	Gallionella
11288	Family3_GokushovirinaeA_MH648988	Family3_GokushovirinaeA_MH648988	Sea bass	Marine fish	41	4463	Proteobacteria	Gammaproteobacteria	Oceanospirllales	Alcanivoracaceae	Alcanivorax	Alcanivorax
11787	Family3_GokushovirinaeA_MH572430	Family3_GokushovirinaeA_MH648988	Ciona robusta	Marine invertebrate	42	4432	Proteobacteria	Gammaproteobacteria	Oceanospirllales	Alcanivoracaceae	Alcanivorax	Alcanivorax
11788	Family3_GokushovirinaeA_MH572387	Family3_GokushovirinaeA_MH648988	Ciona robusta	Marine invertebrate	42	4345
13694	Family3_GokushovirinaeA_MH572384	Family3_GokushovirinaeA_MH648988	Ciona robusta	Marine invertebrate	42	4466
13943	Family3_GokushovirinaeA_MH617417	Family3_GokushovirinaeA_MH648988	Red snapper	Marine fish	42	4542
13944	Family3_GokushovirinaeA_MH617334	Family3_GokushovirinaeA_MH648988	Red snapper	Marine fish	41	4471
13986	Family3_GokushovirinaeA_MH649073	Family3_GokushovirinaeA_MH648988	Sea bass	Marine fish	43	4437
13988	Family3_GokushovirinaeA_MH617342	Family3_GokushovirinaeA_MH648988	Red snapper	Marine fish	42	4483	Fusobacteria	Fusobacteriia	Fusobacteriales	Fusobacteriaceae	Fusobacterium	Fusobacterium
13990	Family3_GokushovirinaeA_MH572294	Family3_GokushovirinaeA_MH648988	Ciona robusta	Marine invertebrate	42	4499
14033	Family3_GokushovirinaeA_MH552497	Family3_GokushovirinaeA_MH648988	Abalone tissue	Marine invertebrate	44	4486
14727	Family3_GokushovirinaeA_MH572385	Family3_GokushovirinaeA_MH648988	Ciona robusta	Marine invertebrate	42	4432	Fusobacteria	Fusobacteriia	Fusobacteriales	Fusobacteriaceae	Fusobacterium	Fusobacterium
12578	Family3_GokushovirinaeA_MH649020	Family3_GokushovirinaeA_MH649020	Red snapper	Marine fish	38	4307
14576	Family3_GokushovirinaeA_MH649265	Family3_GokushovirinaeA_MH649265	Sea bass	Marine fish	44	4155
13820	Family3_GokushovirinaeA_MH931003	Family3_GokushovirinaeA_MH931003	Coptotermes formosus	Insect	47	4898
13089	Family3_GokushovirinaeA_MH992155	Family3_GokushovirinaeA_MH992155	Bee	Insect	44	4557
14678	Family3_GokushovirinaeA_MH992196	Family3_GokushovirinaeA_MH992155	Bee	Insect	44	4557
11956	Family3_GokushovirinaeA_MH992157	Family3_GokushovirinaeA_MH992157	Bee	Insect	52	4770
14044	Family3_GokushovirinaeA_MH992174	Family3_GokushovirinaeA_MH992157	Bee	Insect	52	4770
14687	Family3_GokushovirinaeA_MH992158	Family3_GokushovirinaeA_MH992158	Bee	Insect	45	4691
13223	Family3_GokushovirinaeA_MH992161	Family3_GokushovirinaeA_MH992161	Bee	Insect	49	4584	Proteobacteria	Gammaproteobacteria	Aeromonadales	Succinivibrionaceae	Succinivibrio	Succinivibrio
13222	Family3_GokushovirinaeA_MH992169	Family3_GokushovirinaeA_MH992169	Bee	Insect	41	4410
13087	Family3_GokushovirinaeA_MH992170	Family3_GokushovirinaeA_MH992170	Bee	Insect	53	4345	Proteobacteria	Betaproteobacteria	Nitrosomonadales	Gallionellaceae	Gallionella	Gallionella
12577	Family3_GokushovirinaeA_MH992175	Family3_GokushovirinaeA_MH992175	Bee	Insect	65	4661
14624	Family3_GokushovirinaeA_MH992159	Family3_GokushovirinaeA_MH992175	Bee	Insect	65	4661
13084	Family3_GokushovirinaeA_MH992181	Family3_GokushovirinaeA_MH992181	Bee	Insect	43	4893
13719	Family3_GokushovirinaeA_MH992182	Family3_GokushovirinaeA_MH992182	Bee	Insect	52	4882
12575	Family3_GokushovirinaeA_MH992183	Family3_GokushovirinaeA_MH992183	Bee	Insect	44	4756
12580	Family3_GokushovirinaeA_MH617516	Family3_GokushovirinaeA_MH992183	Minnow tissue	Marine fish	44	4635
13353	Family3_GokushovirinaeA_KX259475	Family3_GokushovirinaeA_MH992183	Wastewater	Wastewater	44	4641
13472	Family3_GokushovirinaeA_KX259468	Family3_GokushovirinaeA_MH992183	Wastewater	Wastewater	49	4774
14312	Family3_GokushovirinaeA_MH992185	Family3_GokushovirinaeA_MH992185	Bee	Insect	57	4719
12574	Family3_GokushovirinaeA_MH992187	Family3_GokushovirinaeA_MH992187	Bee	Insect	45	4633
12576	Family3_GokushovirinaeA_MH992176	Family3_GokushovirinaeA_MH992187	Bee	Insect	45	4633
12573	Family3_GokushovirinaeA_MH992188	Family3_GokushovirinaeA_MH992188	Bee	Insect	43	4608
13083	Family3_GokushovirinaeA_MH992189	Family3_GokushovirinaeA_MH992189	Bee	Insect	46	4600
13086	Family3_GokushovirinaeA_MH992177	Family3_GokushovirinaeA_MH992189	Bee	Insect	46	4600
13088	Family3_GokushovirinaeA_MH992160	Family3_GokushovirinaeA_MH992189	Bee	Insect	46	4600
11287	Family3_GokushovirinaeA_MH992191	Family3_GokushovirinaeA_MH992191	Bee	Insect	47	4578	Proteobacteria	Gammaproteobacteria			Candidatus Thioglobus	CandidatusThioglobus
13574	Family3_GokushovirinaeA_MH992193	Family3_GokushovirinaeA_MH992193	Bee	Insect	47	4569
14883	Family3_GokushovirinaeA_MH992195	Family3_GokushovirinaeA_MH992195	Bee	Insect	47	4559
13573	Family3_GokushovirinaeA_MH992198	Family3_GokushovirinaeA_MH992198	Bee	Insect	50	4529
13575	Family3_GokushovirinaeA_MH992162	Family3_GokushovirinaeA_MH992198	Bee	Insect	50	4529
14224	Family3_GokushovirinaeA_MH992179	Family3_GokushovirinaeA_MH992198	Bee	Insect	50	4529
14638	Family3_GokushovirinaeA_MH992172	Family3_GokushovirinaeA_MH992198	Bee	Insect	50	4529
14692	Family3_GokushovirinaeA_MH992200	Family3_GokushovirinaeA_MH992200	Bee	Insect	61	4507
13321	Family3_GokushovirinaeA_MH992205	Family3_GokushovirinaeA_MH992205	Bee	Insect	48	4448
12805	Family3_GokushovirinaeA_MH992209	Family3_GokushovirinaeA_MH992209	Bee	Insect	55	4394	Proteobacteria	Betaproteobacteria	Burkholderiales	Sutterellaceae	Sutterella	Sutterella
14299	Family3_GokushovirinaeA_MH992210	Family3_GokushovirinaeA_MH992210	Bee	Insect	59	4392
13182	Family3_GokushovirinaeA_MH992212	Family3_GokushovirinaeA_MH992212	Bee	Insect	42	4348	Proteobacteria	Gammaproteobacteria	Vibrionales	Vibrionaceae	Vibrio	Vibrio
13571	Family3_GokushovirinaeA_MH992213	Family3_GokushovirinaeA_MH992213	Bee	Insect	59	4346
11953	Family3_GokushovirinaeA_MK012444	Family3_GokushovirinaeA_MK012444	Crucian	Marine invertebrate	58	4374
12395	Family3_GokushovirinaeA_MK012480	Family3_GokushovirinaeA_MK012444	Crucian	Marine invertebrate	58	4389
13781	Family3_GokushovirinaeA_MK012456	Family3_GokushovirinaeA_MK012456	Crucian	Marine invertebrate	56	4486
11471	Family3_GokushovirinaeA_MK012483	Family3_GokushovirinaeA_MK012483	Crucian	Marine invertebrate	54	4287
14945	Family3_GokushovirinaeA_MK249129	Family3_GokushovirinaeA_MK249129	Blackfly	Insect	54	4625
11603	Family3_GokushovirinaeA_MK249131	Family3_GokushovirinaeA_MK249131	Blackfly	Insect	54	4594
11470	Family3_GokushovirinaeA_MK249139	Family3_GokushovirinaeA_MK249139	Blackfly	Insect	51	4582	Firmicutes	Clostridia	Eubacteriales	Oscillospiraceae	Pseudoflavonifractor	Pseudoflavonifractor
13081	Family3_GokushovirinaeA_MK249143	Family3_GokushovirinaeA_MK249143	Blackfly	Insect	56	4474
14182	Family3_GokushovirinaeA_MK249144	Family3_GokushovirinaeA_MK249144	Blackfly	Insect	55	4841
12125	Family3_GokushovirinaeA_MK249145	Family3_GokushovirinaeA_MK249145	Blackfly	Insect	48	4727
12801	Family3_GokushovirinaeA_MK249151	Family3_GokushovirinaeA_MK249151	Blackfly	Insect	52	4521
14644	Family3_GokushovirinaeA_MG945837	Family3_GokushovirinaeA_MK249151	Bird	Bird	50	4734
12800	Family3_GokushovirinaeA_MK249152	Family3_GokushovirinaeA_MK249152	Blackfly	Insect	51	4731
13941	Family3_GokushovirinaeA_MK249175	Family3_GokushovirinaeA_MK249152	Blackfly	Insect	51	4700
11602	Family3_GokushovirinaeA_MK249156	Family3_GokushovirinaeA_MK249156	Blackfly	Insect	56	4980
11952	Family3_GokushovirinaeA_MK249159	Family3_GokushovirinaeA_MK249159	Blackfly	Insect	57	4901
12798	Family3_GokushovirinaeA_MK249161	Family3_GokushovirinaeA_MK249161	Blackfly	Insect	50	4765
14144	Family3_GokushovirinaeA_MK249162	Family3_GokushovirinaeA_MK249162	Blackfly	Insect	50	4789
12248	Family3_GokushovirinaeA_MK249165	Family3_GokushovirinaeA_MK249165	Blackfly	Insect	48	4858
12572	Family3_GokushovirinaeA_MK249166	Family3_GokushovirinaeA_MK249166	Blackfly	Insect	49	4799
12797	Family3_GokushovirinaeA_MK249167	Family3_GokushovirinaeA_MK249167	Blackfly	Insect	55	4825
13783	Family3_GokushovirinaeA_MK249168	Family3_GokushovirinaeA_MK249168	Blackfly	Insect	52	4779
11951	Family3_GokushovirinaeA_MK249169	Family3_GokushovirinaeA_MK249169	Blackfly	Insect	50	4768	Proteobacteria	Gammaproteobacteria	Oceanospirllales	Alcanivoracaceae	Alcanivorax	Alcanivorax
13803	Family3_GokushovirinaeA_MK249172	Family3_GokushovirinaeA_MK249172	Blackfly	Insect	59	4733
11778	Family3_GokushovirinaeA_MK249174	Family3_GokushovirinaeA_MK249174	Blackfly	Insect	48	4646
13808	Family3_GokushovirinaeA_MK249177	Family3_GokushovirinaeA_MK249177	Blackfly	Insect	50	4721
12394	Family3_GokushovirinaeA_MK249179	Family3_GokushovirinaeA_MK249179	Blackfly	Insect	57	4680
13076	Family3_GokushovirinaeA_MK249180	Family3_GokushovirinaeA_MK249180	Blackfly	Insect	47	4706
14030	Family3_GokushovirinaeA_MK249182	Family3_GokushovirinaeA_MK249182	Blackfly	Insect	54	4618
11601	Family3_GokushovirinaeA_MK249184	Family3_GokushovirinaeA_MK249184	Blackfly	Insect	51	4596
11779	Family3_GokushovirinaeA_MK249136	Family3_GokushovirinaeA_MK249184	Blackfly	Insect	51	4656
12571	Family3_GokushovirinaeA_MK249186	Family3_GokushovirinaeA_MK249186	Blackfly	Insect	55	4621
11949	Family3_GokushovirinaeA_MK249188	Family3_GokushovirinaeA_MK249188	Blackfly	Insect	51	4591
14393	Family3_GokushovirinaeA_MK249189	Family3_GokushovirinaeA_MK249189	Blackfly	Insect	51	4499
14549	Family3_GokushovirinaeA_MK249192	Family3_GokushovirinaeA_MK249192	Blackfly	Insect	50	4581
13075	Family3_GokushovirinaeA_MK249197	Family3_GokushovirinaeA_MK249197	Blackfly	Insect	52	4488
14773	Family3_GokushovirinaeA_MK249200	Family3_GokushovirinaeA_MK249200	Blackfly	Insect	52	4547
12393	Family3_GokushovirinaeA_MK249210	Family3_GokushovirinaeA_MK249210	Blackfly	Insect	58	4483
14844	Family3_GokushovirinaeA_MK249134	Family3_GokushovirinaeA_MK249210	Blackfly	Insect	57	4483
15174	Family3_GokushovirinaeA_MK249213	Family3_GokushovirinaeA_MK249213	Blackfly	Insect	50	4502
11286	Family3_GokushovirinaeA_MK249218	Family3_GokushovirinaeA_MK249218	Blackfly	Insect	56	4387
11948	Family3_GokushovirinaeA_MK249219	Family3_GokushovirinaeA_MK249219	Blackfly	Insect	45	4445	Proteobacteria	Gammaproteobacteria	Enterobacterales	Enterobacteriaceae	Salmonella	Salmonella
13643	Family3_GokushovirinaeA_MK249220	Family3_GokushovirinaeA_MK249220	Blackfly	Insect	50	4400
13221	Family3_GokushovirinaeA_MK249224	Family3_GokushovirinaeA_MK249224	Blackfly	Insect	46	4293
13461	Family3_GokushovirinaeA_MK249230	Family3_GokushovirinaeA_MK249230	Blackfly	Insect	50	4302
12792	Family3_GokushovirinaeA_MK249233	Family3_GokushovirinaeA_MK249233	Blackfly	Insect	55	4170
14658	Family3_GokushovirinaeA_MK249229	Family3_GokushovirinaeA_MK249233	Blackfly	Insect	55	4320
14804	Family3_GokushovirinaeA_Reyes_2015_F47_T2_NODE_106_length_4513_cov_2928637	Family3_GokushovirinaeA_MK249233	Human	Primate	61	4513
15009	Family3_GokushovirinaeA_MK496732	Family3_GokushovirinaeA_MK496732	Capybara	Other mammal	45	4996
14971	Family3_GokushovirinaeA_MK496736	Family3_GokushovirinaeA_MK496736	Capybara	Other mammal	43	4955
11947	Family3_GokushovirinaeA_MK496739	Family3_GokushovirinaeA_MK496739	Capybara	Other mammal	46	4915
12124	Family3_GokushovirinaeA_MK496733	Family3_GokushovirinaeA_MK496739	Capybara	Other mammal	47	4989
12569	Family3_GokushovirinaeA_MK496742	Family3_GokushovirinaeA_MK496742	Capybara	Other mammal	46	4852
13074	Family3_GokushovirinaeA_MK496747	Family3_GokushovirinaeA_MK496747	Capybara	Other mammal	51	4635
12123	Family3_GokushovirinaeA_MK496753	Family3_GokushovirinaeA_MK496753	Capybara	Other mammal	45	4530
14209	Family3_GokushovirinaeA_MK496818	Family3_GokushovirinaeA_MK496753	Capybara	Other mammal	47	4526
11285	Family3_GokushovirinaeA_MK496791	Family3_GokushovirinaeA_MK496791	Capybara	Other mammal	38	5250
13713	Family3_GokushovirinaeA_MK496723	Family3_GokushovirinaeA_MK496791	Capybara	Other mammal	38	5134
11945	Family3_GokushovirinaeA_MK496823	Family3_GokushovirinaeA_MK496823	Capybara	Other mammal	40	4307
11469	Family3_GokushovirinaeA_MK765602	Family3_GokushovirinaeA_MK765602	Tortoise	Reptile	39	4829
13319	Family3_GokushovirinaeA_MN379633	Family3_GokushovirinaeA_MN379633	Chicken	Bird	49	4831
11284	Family3_GokushovirinaeA_MN379634	Family3_GokushovirinaeA_MN379634	Chicken	Bird	46	5058
12391	Family3_GokushovirinaeA_MN379642	Family3_GokushovirinaeA_MN379642	Chicken	Bird	50	4939
14175	Family3_GokushovirinaeA_MG945711	Family3_GokushovirinaeA_MN379642	Dog	Other mammal	49	4902
12121	Family3_GokushovirinaeA_Monaco_MBA1750_NODE_1162_length_5270_cov_12925407	Family3_GokushovirinaeA_Monaco_MBA1750_NODE_1162_length_5270_cov_12925407	Human	Primate	31	5270
12427	Family3_GokushovirinaeA_Monaco_MBA1754_NODE_34_length_5376_cov_114501222	Family3_GokushovirinaeA_Monaco_MBA1754_NODE_34_length_5376_cov_114501222	Human	Primate	33	5376
12787	Family3_GokushovirinaeA_Monaco_MBA1758_NODE_538_length_5304_cov_4055439	Family3_GokushovirinaeA_Monaco_MBA1754_NODE_34_length_5376_cov_114501222	Human	Primate	34	5304
15075	Family3_GokushovirinaeA_Monaco_MBA1747_NODE_414_length_5504_cov_14019637	Family3_GokushovirinaeA_Monaco_MBA1754_NODE_34_length_5376_cov_114501222	Human	Primate	33	5504
15122	Family3_GokushovirinaeA_Norman_13_NODE_92_length_5320_cov_1545909212	Family3_GokushovirinaeA_Monaco_MBA1754_NODE_34_length_5376_cov_114501222	Human	Primate	36	5322
12564	Family3_GokushovirinaeA_Monaco_MBA1759_NODE_114_length_4989_cov_13626267	Family3_GokushovirinaeA_Monaco_MBA1759_NODE_114_length_4989_cov_13626267	Human	Primate	37	4989
12566	Family3_GokushovirinaeA_Monaco_MBA1021_NODE_10_length_5043_cov_12703488	Family3_GokushovirinaeA_Monaco_MBA1759_NODE_114_length_4989_cov_13626267	Human	Primate	37	5045	Proteobacteria	Gammaproteobacteria	Aeromonadales	Succinivibrionaceae	Succinatimonas	Succinatimonas
12589	Family3_GokushovirinaeA_MH617213	Family3_GokushovirinaeA_Monaco_MBA1759_NODE_114_length_4989_cov_13626267	Macaque	Primate	38	4938	Proteobacteria	Gammaproteobacteria	Aeromonadales	Succinivibrionaceae	Succinatimonas	Succinatimonas
13243	Family3_GokushovirinaeA_KT264830	Family3_GokushovirinaeA_Monaco_MBA1759_NODE_114_length_4989_cov_13626267	Fox	Other mammal	38	5007	Proteobacteria	Gammaproteobacteria	Aeromonadales	Succinivibrionaceae	Succinatimonas	Succinatimonas
13417	Family3_GokushovirinaeA_Monaco_MBA4031_NODE_275_length_5035_cov_96270281	Family3_GokushovirinaeA_Monaco_MBA1759_NODE_114_length_4989_cov_13626267	Human	Primate	37	5035	Proteobacteria	Gammaproteobacteria	Aeromonadales	Succinivibrionaceae	Succinatimonas	Succinatimonas
13505	Family3_GokushovirinaeA_Shkoporov_4989	Family3_GokushovirinaeA_Monaco_MBA1759_NODE_114_length_4989_cov_13626267	Human	Primate	36	4989	Proteobacteria	Gammaproteobacteria	Aeromonadales	Succinivibrionaceae	Succinatimonas	Succinatimonas
11282	Family3_GokushovirinaeA_MT310008	Family3_GokushovirinaeA_MT310008	Wastewater	Wastewater	52	4765
12246	Family3_GokushovirinaeA_Nadia_combined_trimmed_NODE_3440_length_5099_cov_2509245638	Family3_GokushovirinaeA_Nadia_combined_trimmed_NODE_3440_length_5099_cov_2509245638	Human	Primate	41	5099
13073	Family3_GokushovirinaeA_Nadia_combined_trimmed_NODE_3608_length_4980_cov_3083866193	Family3_GokushovirinaeA_Nadia_combined_trimmed_NODE_3608_length_4980_cov_3083866193	Human	Primate	41	4980
14532	Family3_GokushovirinaeA_MG945555	Family3_GokushovirinaeA_Nadia_combined_trimmed_NODE_3608_length_4980_cov_3083866193	Dog	Other mammal	39	5394
13569	Family3_GokushovirinaeA_NC_027633	Family3_GokushovirinaeA_NC_027633	Sphagnum	Sediment/soil	37	4609	Proteobacteria	Gammaproteobacteria	Cellvibrionales	Spongiibacteraceae	Spongiibacter	Spongiibacter
14495	Family3_GokushovirinaeA_KM589498	Family3_GokushovirinaeA_NC_027633	Sphagnum	Sediment/soil	37	4609	Proteobacteria	Gammaproteobacteria	Cellvibrionales	Spongiibacteraceae	Spongiibacter	Spongiibacter
11468	Family3_GokushovirinaeA_NC_027637	Family3_GokushovirinaeA_NC_027637	Sphagnum	Sediment/soil	40	4656
12625	Family3_GokushovirinaeA_KM589502	Family3_GokushovirinaeA_NC_027637	Sphagnum	Sediment/soil	40	4656
12245	Family3_GokushovirinaeA_NC_027645	Family3_GokushovirinaeA_NC_027645	Sphagnum	Sediment/soil	53	4631
12261	Family3_GokushovirinaeA_KT264815	Family3_GokushovirinaeA_NC_027645	Human	Primate	53	4631
13357	Family3_GokushovirinaeA_KM589511	Family3_GokushovirinaeA_NC_027645	Sphagnum	Sediment/soil	53	4631
12389	Family3_GokushovirinaeA_NC_030472	Family3_GokushovirinaeA_NC_030472	Pan troglodytes	Primate	46	4851
12563	Family3_GokushovirinaeA_NC_030458	Family3_GokushovirinaeA_NC_030472	Pan troglodytes	Primate	45	5016
12623	Family3_GokushovirinaeA_KR704913	Family3_GokushovirinaeA_NC_030472	Pan troglodytes	Primate	46	4851
13245	Family3_GokushovirinaeA_KR704915	Family3_GokushovirinaeA_NC_030472	Pan troglodytes	Primate	45	5016
12562	Family3_GokushovirinaeA_NC_040342	Family3_GokushovirinaeA_NC_040342	Alces alces	Other mammal	32	5398
12616	Family3_GokushovirinaeA_MG641183	Family3_GokushovirinaeA_NC_040342	Alces alces	Other mammal	32	5398
13220	Family3_GokushovirinaeA_Norman_104_NODE_43_length_4564_cov_20940785	Family3_GokushovirinaeA_Norman_104_NODE_43_length_4564_cov_20940785	Human	Primate	56	4564
12387	Family3_GokushovirinaeA_Norman_106_NODE_20_length_4807_cov_20224933923	Family3_GokushovirinaeA_Norman_106_NODE_20_length_4807_cov_20224933923	Human	Primate	41	4807	Proteobacteria	Betaproteobacteria	Burkholderiales	Sutterellaceae	Turicimonas	Turicimonas
12120	Family3_GokushovirinaeA_Norman_19_NODE_37_length_5024_cov_2487061984	Family3_GokushovirinaeA_Norman_19_NODE_37_length_5024_cov_2487061984	Human	Primate	44	5024
11281	Family3_GokushovirinaeA_NZ_MZBN01000005_SentericaChester_84-1315	Family3_GokushovirinaeA_NZ_MZBN01000005_SentericaChester_84-1315	Unknown	Unknown	46	4618	Proteobacteria	Gammaproteobacteria	Enterobacterales	Enterobacteriaceae	Salmonella
11761	Family3_GokushovirinaeA_NZ_JZPZ01000031_Ecoli_HT2012146	Family3_GokushovirinaeA_NZ_MZBN01000005_SentericaChester_84-1315	Marmota himalayana	Other mammal	47	4633	Proteobacteria	Gammaproteobacteria	Enterobacterales	Enterobacteriaceae	Escherichia	Escherichia	yes
11762	Family3_GokushovirinaeA_NZ_JZPT01000240_Ecoli_HT2012160	Family3_GokushovirinaeA_NZ_MZBN01000005_SentericaChester_84-1315	Marmota himalayana	Other mammal	48	4648	Proteobacteria	Gammaproteobacteria	Enterobacterales	Enterobacteriaceae	Escherichia	Escherichia	yes
11763	Family3_GokushovirinaeA_NZ_JZPQ01000005_HT201266	Family3_GokushovirinaeA_NZ_MZBN01000005_SentericaChester_84-1315	Marmota himalayana	Other mammal	48	4600	Proteobacteria	Gammaproteobacteria	Enterobacterales	Enterobacteriaceae	Escherichia	Escherichia	yes
11764	Family3_GokushovirinaeA_NZ_JZPI01000038	Family3_GokushovirinaeA_NZ_MZBN01000005_SentericaChester_84-1315	Marmota himalayana	Other mammal	48	4600	Proteobacteria	Gammaproteobacteria	Enterobacterales	Enterobacteriaceae	Escherichia	Escherichia	yes
11765	Family3_GokushovirinaeA_NZ_JZPF01000165_Ecoli_HT2012073	Family3_GokushovirinaeA_NZ_MZBN01000005_SentericaChester_84-1315	Marmota himalayana	Other mammal	47	4609	Proteobacteria	Gammaproteobacteria	Enterobacterales	Enterobacteriaceae	Escherichia	Escherichia	yes
11766	Family3_GokushovirinaeA_NZ_JZOF01000021	Family3_GokushovirinaeA_NZ_MZBN01000005_SentericaChester_84-1315	Marmota himalayana	Other mammal	48	4479	Proteobacteria	Gammaproteobacteria	Enterobacterales	Enterobacteriaceae	Escherichia	Escherichia	yes
11767	Family3_GokushovirinaeA_NZ_JZNW01000179_HT2012098	Family3_GokushovirinaeA_NZ_MZBN01000005_SentericaChester_84-1315	Marmota himalayana	Other mammal	48	4600	Proteobacteria	Gammaproteobacteria	Enterobacterales	Enterobacteriaceae	Escherichia	Escherichia	yes
11768	Family3_GokushovirinaeA_NZ_JZNV01000079_Ecoli_HT2012092	Family3_GokushovirinaeA_NZ_MZBN01000005_SentericaChester_84-1315	Marmota himalayana	Other mammal	48	4648	Proteobacteria	Gammaproteobacteria	Enterobacterales	Enterobacteriaceae	Escherichia	Escherichia	yes
11769	Family3_GokushovirinaeA_NZ_JZNS01000038	Family3_GokushovirinaeA_NZ_MZBN01000005_SentericaChester_84-1315	Marmota himalayana	Other mammal	47	4609	Proteobacteria	Gammaproteobacteria	Enterobacterales	Enterobacteriaceae	Escherichia	Escherichia	yes
11770	Family3_GokushovirinaeA_NZ_JZNL01000028	Family3_GokushovirinaeA_NZ_MZBN01000005_SentericaChester_84-1315	Marmota himalayana	Other mammal	48	4476	Proteobacteria	Gammaproteobacteria	Enterobacterales	Enterobacteriaceae	Escherichia	Escherichia	yes
11771	Family3_GokushovirinaeA_NZ_JZNF01000013_Ecoli_HT2012DB15	Family3_GokushovirinaeA_NZ_MZBN01000005_SentericaChester_84-1315	Marmota himalayana	Other mammal	47	4600	Proteobacteria	Gammaproteobacteria	Enterobacterales	Enterobacteriaceae	Escherichia	Escherichia	yes
11772	Family3_GokushovirinaeA_NZ_JZMX01000110_HT2012N12	Family3_GokushovirinaeA_NZ_MZBN01000005_SentericaChester_84-1315	Marmota himalayana	Other mammal	48	4600	Proteobacteria	Gammaproteobacteria	Enterobacterales	Enterobacteriaceae	Escherichia	Escherichia	yes
11773	Family3_GokushovirinaeA_NZ_JZMW01000153_Ecoli_HT2012DB23	Family3_GokushovirinaeA_NZ_MZBN01000005_SentericaChester_84-1315	Marmota himalayana	Other mammal	48	4600	Proteobacteria	Gammaproteobacteria	Enterobacterales	Enterobacteriaceae	Escherichia	Escherichia	yes
12031	Family3_GokushovirinaeA_NZ_JZOV01000043	Family3_GokushovirinaeA_NZ_MZBN01000005_SentericaChester_84-1315	Marmota himalayana	Other mammal	48	4676	Proteobacteria	Gammaproteobacteria	Enterobacterales	Enterobacteriaceae	Escherichia	Escherichia	yes
12116	Family3_GokushovirinaeA_NZ_UEJR01000034_Ecoli_VREC0546	Family3_GokushovirinaeA_NZ_MZBN01000005_SentericaChester_84-1315	Gallus gallus feces	Bird	49	4577	Proteobacteria	Gammaproteobacteria	Enterobacterales	Enterobacteriaceae	Escherichia	Escherichia	yes
12117	Family3_GokushovirinaeA_NZ_PIJS01000026_Ecoli_1724L1724	Family3_GokushovirinaeA_NZ_MZBN01000005_SentericaChester_84-1315	Homo sapiens UTI	Primate	48	4572	Proteobacteria	Gammaproteobacteria	Enterobacterales	Enterobacteriaceae	Escherichia	Escherichia	yes
12118	Family3_GokushovirinaeA_NZ_NLKE01000049_Ecoli_strain_MOD1-EC5627	Family3_GokushovirinaeA_NZ_MZBN01000005_SentericaChester_84-1315	Gallus gallus feces	Bird	48	4576	Proteobacteria	Gammaproteobacteria	Enterobacterales	Enterobacteriaceae	Escherichia	Escherichia	yes
12119	Family3_GokushovirinaeA_NZ_CYFR01000027_Ecoli_G302544	Family3_GokushovirinaeA_NZ_MZBN01000005_SentericaChester_84-1315	Homo sapiens feces	Primate	49	4590	Proteobacteria	Gammaproteobacteria	Enterobacterales	Enterobacteriaceae	Escherichia	Escherichia	yes
13026	Family3_GokushovirinaeA_WUIA010000291	Family3_GokushovirinaeA_NZ_MZBN01000005_SentericaChester_84-1315	Homo sapiens feces	Primate	47	4541	Proteobacteria	Gammaproteobacteria	Enterobacterales	Enterobacteriaceae	Escherichia	Escherichia	yes
13027	Family3_GokushovirinaeA_WSIL010000291	Family3_GokushovirinaeA_NZ_MZBN01000005_SentericaChester_84-1315	Homo sapiens feces	Primate	47	4541	Proteobacteria	Gammaproteobacteria	Enterobacterales	Enterobacteriaceae	Escherichia	Escherichia	yes
13028	Family3_GokushovirinaeA_VMKG010000241	Family3_GokushovirinaeA_NZ_MZBN01000005_SentericaChester_84-1315	Bos taurus feces	Other mammal	46	4515	Proteobacteria	Gammaproteobacteria	Enterobacterales	Enterobacteriaceae	Escherichia
13029	Family3_GokushovirinaeA_VEUW010001341	Family3_GokushovirinaeA_NZ_MZBN01000005_SentericaChester_84-1315	Feral Swine Feces	Other mammal	47	4517	Proteobacteria	Gammaproteobacteria	Enterobacterales	Enterobacteriaceae	Escherichia	Escherichia	yes
13030	Family3_GokushovirinaeA_VEUS010000271	Family3_GokushovirinaeA_NZ_MZBN01000005_SentericaChester_84-1315	Feral Swine Feces	Other mammal	47	4517	Proteobacteria	Gammaproteobacteria	Enterobacterales	Enterobacteriaceae	Escherichia	Escherichia	yes
13031	Family3_GokushovirinaeA_VEUK010000671	Family3_GokushovirinaeA_NZ_MZBN01000005_SentericaChester_84-1315	Feral Swine Feces	Other mammal	47	4517	Proteobacteria	Gammaproteobacteria	Enterobacterales	Enterobacteriaceae	Escherichia	Escherichia	yes
13032	Family3_GokushovirinaeA_VEUF010001261	Family3_GokushovirinaeA_NZ_MZBN01000005_SentericaChester_84-1315	Feral Swine Feces	Other mammal	47	4517	Proteobacteria	Gammaproteobacteria	Enterobacterales	Enterobacteriaceae	Escherichia	Escherichia	yes
13033	Family3_GokushovirinaeA_VEUD010001411	Family3_GokushovirinaeA_NZ_MZBN01000005_SentericaChester_84-1315	Feral Swine Feces	Other mammal	47	4517	Proteobacteria	Gammaproteobacteria	Enterobacterales	Enterobacteriaceae	Escherichia	Escherichia	yes
13034	Family3_GokushovirinaeA_VATU010000111	Family3_GokushovirinaeA_NZ_MZBN01000005_SentericaChester_84-1315	Intertidal mudflat	Sediment/soil	48	4568	Proteobacteria	Gammaproteobacteria	Enterobacterales	Enterobacteriaceae	Escherichia	Escherichia	yes
13035	Family3_GokushovirinaeA_VATM01000012	Family3_GokushovirinaeA_NZ_MZBN01000005_SentericaChester_84-1315	Intertidal mudflat	Sediment/soil	49	4574	Proteobacteria	Gammaproteobacteria	Enterobacterales	Enterobacteriaceae	Escherichia	Escherichia	yes
13036	Family3_GokushovirinaeA_UFZQ01000001_Escherichia_coli_strain_NCTC10418	Family3_GokushovirinaeA_NZ_MZBN01000005_SentericaChester_84-1315	Unknown	Unknown	48	4546	Proteobacteria	Gammaproteobacteria	Enterobacterales	Enterobacteriaceae	Escherichia	Escherichia	yes
13038	Family3_GokushovirinaeA_NZ_VEVD01000139	Family3_GokushovirinaeA_NZ_MZBN01000005_SentericaChester_84-1315	Feral Swine Feces	Other mammal	47	4517	Proteobacteria	Gammaproteobacteria	Enterobacterales	Enterobacteriaceae	Escherichia	Escherichia	yes
13039	Family3_GokushovirinaeA_NZ_UCYV01000015_Ecoli_VREC504	Family3_GokushovirinaeA_NZ_MZBN01000005_SentericaChester_84-1315	Bos taurus feces	Other mammal	48	4546	Proteobacteria	Gammaproteobacteria	Enterobacterales	Enterobacteriaceae	Escherichia	Escherichia	yes
13040	Family3_GokushovirinaeA_NZ_UCYL01000019_Ecoli_VREC503	Family3_GokushovirinaeA_NZ_MZBN01000005_SentericaChester_84-1315	Bos taurus feces	Other mammal	48	4546	Proteobacteria	Gammaproteobacteria	Enterobacterales	Enterobacteriaceae	Escherichia	Escherichia	yes
13041	Family3_GokushovirinaeA_NZ_UCXM01000001_Ecoli_VREC0476	Family3_GokushovirinaeA_NZ_MZBN01000005_SentericaChester_84-1315	Bos taurus feces	Other mammal	48	4550	Proteobacteria	Gammaproteobacteria	Enterobacterales	Enterobacteriaceae	Escherichia	Escherichia	yes
13042	Family3_GokushovirinaeA_NZ_UCXG01000014_Ecoli_VREC0483	Family3_GokushovirinaeA_NZ_MZBN01000005_SentericaChester_84-1315	Bos taurus feces	Other mammal	46	4506	Proteobacteria	Gammaproteobacteria	Enterobacterales	Enterobacteriaceae	Escherichia
13043	Family3_GokushovirinaeA_NZ_UCUN01000018_VREC0417	Family3_GokushovirinaeA_NZ_MZBN01000005_SentericaChester_84-1315	Bos taurus feces	Other mammal	47	4515	Proteobacteria	Gammaproteobacteria	Enterobacterales	Enterobacteriaceae	Escherichia
13044	Family3_GokushovirinaeA_NZ_PTSO01000029_Ecoli_MOD1-EC6097	Family3_GokushovirinaeA_NZ_MZBN01000005_SentericaChester_84-1315	Anas platyrhynchos feces	Bird	48	4554	Proteobacteria	Gammaproteobacteria	Enterobacterales	Enterobacteriaceae	Escherichia	Escherichia	yes
13045	Family3_GokushovirinaeA_NZ_PTSA01000028_Ecoli_MOD1-EC6163	Family3_GokushovirinaeA_NZ_MZBN01000005_SentericaChester_84-1315	Somateria fischeri/feces	Bird	49	4539	Proteobacteria	Gammaproteobacteria	Enterobacterales	Enterobacteriaceae	Escherichia	Enterobacter	no
13046	Family3_GokushovirinaeA_NZ_NOFY01000025_Ecoli_MOD1-EC5156	Family3_GokushovirinaeA_NZ_MZBN01000005_SentericaChester_84-1315	Bos tarus uterus	Other mammal	48	4550	Proteobacteria	Gammaproteobacteria	Enterobacterales	Enterobacteriaceae	Escherichia	Escherichia	yes
13047	Family3_GokushovirinaeA_NZ_NMJO01000040_Ecoli_MOD1-EC6266	Family3_GokushovirinaeA_NZ_MZBN01000005_SentericaChester_84-1315	Capra sp. feces	Other mammal	49	4550	Proteobacteria	Gammaproteobacteria	Enterobacterales	Enterobacteriaceae	Escherichia	Escherichia	yes
13048	Family3_GokushovirinaeA_NZ_NMBT01000003_Ecoli_MOD1-EC6156	Family3_GokushovirinaeA_NZ_MZBN01000005_SentericaChester_84-1315	Polysticta stelleri	Bird	48	4572	Proteobacteria	Gammaproteobacteria	Enterobacterales	Enterobacteriaceae	Escherichia	Escherichia	yes
13049	Family3_GokushovirinaeA_NZ_NLUT01000003_Ecoli_MOD01-EC5005	Family3_GokushovirinaeA_NZ_MZBN01000005_SentericaChester_84-1315	Equus caballus small intestine	Other mammal	49	4603	Proteobacteria	Gammaproteobacteria	Enterobacterales	Enterobacteriaceae	Escherichia	Salmonella	no
13050	Family3_GokushovirinaeA_NZ_NLRI01000019_Ecoli_MOD1-EC5181	Family3_GokushovirinaeA_NZ_MZBN01000005_SentericaChester_84-1315	Soil	Sediment/soil	49	4550	Proteobacteria	Gammaproteobacteria	Enterobacterales	Enterobacteriaceae	Escherichia	Escherichia	yes
13051	Family3_GokushovirinaeA_NZ_NJSK01000007_Ecoli_MOD1-EC2703	Family3_GokushovirinaeA_NZ_MZBN01000005_SentericaChester_84-1315	Unknown	Unknown	49	4603	Proteobacteria	Gammaproteobacteria	Enterobacterales	Enterobacteriaceae	Escherichia	Escherichia	yes
13052	Family3_GokushovirinaeA_NZ_NBDF01000039_Ecoli_Sum2013WWKANeu53	Family3_GokushovirinaeA_NZ_MZBN01000005_SentericaChester_84-1315	Wastewater	Wastewater	48	4543	Proteobacteria	Gammaproteobacteria	Enterobacterales	Enterobacteriaceae	Escherichia	Escherichia	yes
13053	Family3_GokushovirinaeA_NZ_LVPP01000067_Ecoli_sheep_20	Family3_GokushovirinaeA_NZ_MZBN01000005_SentericaChester_84-1315	Ovis aries feces	Other mammal	49	4568	Proteobacteria	Gammaproteobacteria	Enterobacterales	Enterobacteriaceae	Escherichia	Escherichia	yes
13054	Family3_GokushovirinaeA_NZ_LPZD01000010_Ecoli_CFSAN025105	Family3_GokushovirinaeA_NZ_MZBN01000005_SentericaChester_84-1315	Bos taurus	Other mammal	48	4535	Proteobacteria	Gammaproteobacteria	Enterobacterales	Enterobacteriaceae	Escherichia	Escherichia	yes
13055	Family3_GokushovirinaeA_NZ_LPYE01000173_CFSAN025100	Family3_GokushovirinaeA_NZ_MZBN01000005_SentericaChester_84-1315	Bos taurus	Other mammal	48	4548	Proteobacteria	Gammaproteobacteria	Enterobacterales	Enterobacteriaceae	Escherichia	Escherichia	yes
13056	Family3_GokushovirinaeA_NZ_LIVI01000020_Ecoli_304	Family3_GokushovirinaeA_NZ_MZBN01000005_SentericaChester_84-1315	Bos taurus	Other mammal	47	4541	Proteobacteria	Gammaproteobacteria	Enterobacterales	Enterobacteriaceae	Escherichia	Escherichia	yes
13057	Family3_GokushovirinaeA_NZ_JZQK01000131_HT2012124	Family3_GokushovirinaeA_NZ_MZBN01000005_SentericaChester_84-1315	Marmota himalayana	Other mammal	47	4600	Proteobacteria	Gammaproteobacteria	Enterobacterales	Enterobacteriaceae	Escherichia	Escherichia	yes
13058	Family3_GokushovirinaeA_NZ_JZQA01000025_Ecoli_HT2012096	Family3_GokushovirinaeA_NZ_MZBN01000005_SentericaChester_84-1315	Marmota himalayana	Other mammal	47	4633	Proteobacteria	Gammaproteobacteria	Enterobacterales	Enterobacteriaceae	Escherichia	Escherichia	yes
13059	Family3_GokushovirinaeA_NZ_JZPY01000120_Ecoli_HT2012147	Family3_GokushovirinaeA_NZ_MZBN01000005_SentericaChester_84-1315	Marmota himalayana	Other mammal	47	4609	Proteobacteria	Gammaproteobacteria	Enterobacterales	Enterobacteriaceae	Escherichia	Escherichia	yes
13060	Family3_GokushovirinaeA_NZ_JZOP01000103_Ecoli_HT2012009	Family3_GokushovirinaeA_NZ_MZBN01000005_SentericaChester_84-1315	Marmota himalayana	Other mammal	49	4573	Proteobacteria	Gammaproteobacteria	Enterobacterales	Enterobacteriaceae	Escherichia	Escherichia	yes
13061	Family3_GokushovirinaeA_NZ_JZNH01000041	Family3_GokushovirinaeA_NZ_MZBN01000005_SentericaChester_84-1315	Marmota himalayana	Other mammal	47	4609	Proteobacteria	Gammaproteobacteria	Enterobacterales	Enterobacteriaceae	Escherichia	Escherichia	yes
13062	Family3_GokushovirinaeA_NZ_JZND01000022	Family3_GokushovirinaeA_NZ_MZBN01000005_SentericaChester_84-1315	Marmota himalayana	Other mammal	48	4600	Proteobacteria	Gammaproteobacteria	Enterobacterales	Enterobacteriaceae	Escherichia	Escherichia	yes
13063	Family3_GokushovirinaeA_NZ_CP010122_Ecoli_C5	Family3_GokushovirinaeA_NZ_MZBN01000005_SentericaChester_84-1315	Bos taurus feces	Other mammal	46	4515	Proteobacteria	Gammaproteobacteria	Enterobacterales	Enterobacteriaceae	Escherichia	Escherichia	yes
13064	Family3_GokushovirinaeA_NZ_BICB01000013_	Family3_GokushovirinaeA_NZ_MZBN01000005_SentericaChester_84-1315	Bos taurus feces	Other mammal	49	4550	Proteobacteria	Gammaproteobacteria	Enterobacterales	Enterobacteriaceae	Escherichia	Escherichia	yes
13065	Family3_GokushovirinaeA_NZ_BGHX01000135	Family3_GokushovirinaeA_NZ_MZBN01000005_SentericaChester_84-1315	Bos taurus feces	Other mammal	46	4515	Proteobacteria	Gammaproteobacteria	Enterobacterales	Enterobacteriaceae	Escherichia
13066	Family3_GokushovirinaeA_NZ_BFKL01000002	Family3_GokushovirinaeA_NZ_MZBN01000005_SentericaChester_84-1315	Bos taurus feces	Other mammal	49	4550	Proteobacteria	Gammaproteobacteria	Enterobacterales	Enterobacteriaceae	Escherichia	Escherichia	yes
13068	Family3_GokushovirinaeA_NZ_BFGA01000002	Family3_GokushovirinaeA_NZ_MZBN01000005_SentericaChester_84-1315	Bos taurus feces	Other mammal	46	4515	Proteobacteria	Gammaproteobacteria	Enterobacterales	Enterobacteriaceae	Escherichia
13069	Family3_GokushovirinaeA_NWRV010000021	Family3_GokushovirinaeA_NZ_MZBN01000005_SentericaChester_84-1315	Unknown	Unknown	47	4515	Proteobacteria	Gammaproteobacteria	Enterobacterales	Enterobacteriaceae	Escherichia
13128	Family3_GokushovirinaeA_NZ_LOPD01000013_Ecoli_G301	Family3_GokushovirinaeA_NZ_MZBN01000005_SentericaChester_84-1315	Bos taurus mastitis	Other mammal	46	4515	Proteobacteria	Gammaproteobacteria	Enterobacterales	Enterobacteriaceae	Escherichia
13142	Family3_GokushovirinaeA_EC6098	Family3_GokushovirinaeA_NZ_MZBN01000005_SentericaChester_84-1315	Porcine	Other mammal	48	4536	Proteobacteria	Gammaproteobacteria	Enterobacterales	Enterobacteriaceae	Escherichia	Escherichia	yes
13143	Family3_GokushovirinaeA_Danish_gut_assembly_MAG	Family3_GokushovirinaeA_NZ_MZBN01000005_SentericaChester_84-1315	Unknown	Unknown	49	4680	Proteobacteria	Gammaproteobacteria	Enterobacterales	Enterobacteriaceae	Escherichia	Escherichia	yes
13144	Family3_GokushovirinaeA_BIFA01000208_Escherichia_coli_96-J77-A	Family3_GokushovirinaeA_NZ_MZBN01000005_SentericaChester_84-1315	Bos taurus feces	Other mammal	48	4556	Proteobacteria	Gammaproteobacteria	Enterobacterales	Enterobacteriaceae	Escherichia	Escherichia	yes
13145	Family3_GokushovirinaeA_BIEM01000005_Escherichia_coli_82-F63-A	Family3_GokushovirinaeA_NZ_MZBN01000005_SentericaChester_84-1315	Bos taurus feces	Other mammal	49	4550	Proteobacteria	Gammaproteobacteria	Enterobacterales	Enterobacteriaceae	Escherichia	Escherichia	yes
13146	Family3_GokushovirinaeA_AARQFF0100000561	Family3_GokushovirinaeA_NZ_MZBN01000005_SentericaChester_84-1315	Bos taurus	Other mammal	46	4515	Proteobacteria	Gammaproteobacteria	Enterobacterales	Enterobacteriaceae	Salmonella
13147	Family3_GokushovirinaeA_AARNAS0100000201	Family3_GokushovirinaeA_NZ_MZBN01000005_SentericaChester_84-1315	Bos taurus	Other mammal	49	4550	Proteobacteria	Gammaproteobacteria	Enterobacterales	Enterobacteriaceae	Salmonella	Escherichia	no
13148	Family3_GokushovirinaeA_AARMZC0100000231	Family3_GokushovirinaeA_NZ_MZBN01000005_SentericaChester_84-1315	Bos taurus	Other mammal	49	4550	Proteobacteria	Gammaproteobacteria	Enterobacterales	Enterobacteriaceae	Salmonella	Escherichia	no
13293	Family3_GokushovirinaeA_VTME010000341	Family3_GokushovirinaeA_NZ_MZBN01000005_SentericaChester_84-1315	Bovine feces	Other mammal	46	4515	Proteobacteria	Gammaproteobacteria	Enterobacterales	Enterobacteriaceae	Escherichia
13305	Family3_GokushovirinaeA_WSIF010000051	Family3_GokushovirinaeA_NZ_MZBN01000005_SentericaChester_84-1315	Bos taurus feces	Other mammal	47	4541	Proteobacteria	Gammaproteobacteria	Enterobacterales	Enterobacteriaceae	Escherichia	Escherichia	yes
13306	Family3_GokushovirinaeA_VFIT01000002	Family3_GokushovirinaeA_NZ_MZBN01000005_SentericaChester_84-1315	Bos taurus oral	Other mammal	48	4543	Proteobacteria	Gammaproteobacteria	Enterobacterales	Enterobacteriaceae	Escherichia	Escherichia	yes
13307	Family3_GokushovirinaeA_VEUY010001181	Family3_GokushovirinaeA_NZ_MZBN01000005_SentericaChester_84-1315	Feral Swine Feces	Other mammal	47	4517	Proteobacteria	Gammaproteobacteria	Enterobacterales	Enterobacteriaceae	Escherichia	Escherichia	yes
13309	Family3_GokushovirinaeA_VEUT010000431	Family3_GokushovirinaeA_NZ_MZBN01000005_SentericaChester_84-1315	Feral Swine Feces	Other mammal	47	4517	Proteobacteria	Gammaproteobacteria	Enterobacterales	Enterobacteriaceae	Escherichia	Escherichia	yes
13310	Family3_GokushovirinaeA_VEUB010001431	Family3_GokushovirinaeA_NZ_MZBN01000005_SentericaChester_84-1315	Feral Swine Feces	Other mammal	47	4517	Proteobacteria	Gammaproteobacteria	Enterobacterales	Enterobacteriaceae	Escherichia	Escherichia	yes
13311	Family3_GokushovirinaeA_VESP01000072	Family3_GokushovirinaeA_NZ_MZBN01000005_SentericaChester_84-1315	Feral Swine Feces	Other mammal	47	4517	Proteobacteria	Gammaproteobacteria	Enterobacterales	Enterobacteriaceae	Escherichia	Escherichia	yes
13318	Family3_GokushovirinaeA_AAROMB0100000241	Family3_GokushovirinaeA_NZ_MZBN01000005_SentericaChester_84-1315	Glycine max nodule	Other mammal	49	4550	Proteobacteria	Gammaproteobacteria	Enterobacterales	Enterobacteriaceae	Salmonella	Escherichia	no
13431	Family3_GokushovirinaeA_NZ_NOGA01000025_Ecoli_Mod1-EC5154	Family3_GokushovirinaeA_NZ_MZBN01000005_SentericaChester_84-1315	Bos tarus uterus	Other mammal	48	4550	Proteobacteria	Gammaproteobacteria	Enterobacterales	Enterobacteriaceae	Escherichia	Escherichia	yes
13494	Family3_GokushovirinaeA_VATO01000022	Family3_GokushovirinaeA_NZ_MZBN01000005_SentericaChester_84-1315	Intertidal mudflat	Sediment/soil	49	4571	Proteobacteria	Gammaproteobacteria	Enterobacterales	Enterobacteriaceae	Escherichia	Escherichia	yes
13681	Family3_GokushovirinaeA_BICB01000013_Escherichia_coli_18-B32-A	Family3_GokushovirinaeA_NZ_MZBN01000005_SentericaChester_84-1315	Bos taurus feces	Other mammal	49	4550	Proteobacteria	Gammaproteobacteria	Enterobacterales	Enterobacteriaceae	Escherichia	Escherichia	yes
13840	Family3_GokushovirinaeA_NZ_OEDI01000042_Ecoli_JHI5002	Family3_GokushovirinaeA_NZ_MZBN01000005_SentericaChester_84-1315	Bos taurus feces	Other mammal	48	4542	Proteobacteria	Gammaproteobacteria	Enterobacterales	Enterobacteriaceae	Escherichia	Escherichia	yes
13882	Family3_GokushovirinaeA_RNSI01000030_Escherichia_coli_strain_CVM_N17EC0592	Family3_GokushovirinaeA_NZ_MZBN01000005_SentericaChester_84-1315	Gallus gallus breast	Bird	48	4567	Proteobacteria	Gammaproteobacteria	Enterobacterales	Enterobacteriaceae	Escherichia	Escherichia	yes
13884	Family3_GokushovirinaeA_NZ_UGDQ01000001_Ecoli_NCTC9043	Family3_GokushovirinaeA_NZ_MZBN01000005_SentericaChester_84-1315	Unknown	Unknown	49	4550	Proteobacteria	Gammaproteobacteria	Enterobacterales	Enterobacteriaceae	Escherichia	Escherichia	yes
13885	Family3_GokushovirinaeA_NZ_UCYG01000002_Ecoli_VREC0506	Family3_GokushovirinaeA_NZ_MZBN01000005_SentericaChester_84-1315	Bos taurus feces	Other mammal	46	4514	Proteobacteria	Gammaproteobacteria	Enterobacterales	Enterobacteriaceae	Escherichia
13886	Family3_GokushovirinaeA_NZ_UCWK01000051_Ecoli_VREC0439	Family3_GokushovirinaeA_NZ_MZBN01000005_SentericaChester_84-1315	Bos taurus feces	Other mammal	46	4420	Proteobacteria	Gammaproteobacteria	Enterobacterales	Enterobacteriaceae	Escherichia
13887	Family3_GokushovirinaeA_NZ_NOBE01000024_Ecoli_MOD1-5840	Family3_GokushovirinaeA_NZ_MZBN01000005_SentericaChester_84-1315	Bos taurus feces	Other mammal	49	4550	Proteobacteria	Gammaproteobacteria	Enterobacterales	Enterobacteriaceae	Escherichia	Escherichia	yes
13888	Family3_GokushovirinaeA_NZ_NMEU01000021_Ecoli_MOD1-EC6019	Family3_GokushovirinaeA_NZ_MZBN01000005_SentericaChester_84-1315	Food sample	Other	49	4550	Proteobacteria	Gammaproteobacteria	Enterobacterales	Enterobacteriaceae	Escherichia	Escherichia	yes
13889	Family3_GokushovirinaeA_NZ_LOPE01000019_Ecoli_G303	Family3_GokushovirinaeA_NZ_MZBN01000005_SentericaChester_84-1315	Bos taurus mastitis	Other mammal	46	4316	Proteobacteria	Gammaproteobacteria	Enterobacterales	Enterobacteriaceae	Escherichia
13891	Family3_GokushovirinaeA_NZ_JZQG01000062	Family3_GokushovirinaeA_NZ_MZBN01000005_SentericaChester_84-1315	Marmota himalayana	Other mammal	47	4144	Proteobacteria	Gammaproteobacteria	Enterobacterales	Enterobacteriaceae	Escherichia
13892	Family3_GokushovirinaeA_NZ_JZOL01000106_Ecoli_HT2012039	Family3_GokushovirinaeA_NZ_MZBN01000005_SentericaChester_84-1315	Marmota himalayana	Other mammal	46	4613	Proteobacteria	Gammaproteobacteria	Enterobacterales	Enterobacteriaceae	Escherichia
13893	Family3_GokushovirinaeA_NZ_JZOD01000076_Ecoli_HT2012004	Family3_GokushovirinaeA_NZ_MZBN01000005_SentericaChester_84-1315	Marmota himalayana	Other mammal	47	4584	Proteobacteria	Gammaproteobacteria	Enterobacterales	Enterobacteriaceae	Escherichia
13894	Family3_GokushovirinaeA_NZ_JZMN01000001_Ecoli_HT2012EP03	Family3_GokushovirinaeA_NZ_MZBN01000005_SentericaChester_84-1315	Marmota himalayana	Other mammal	46	4515	Proteobacteria	Gammaproteobacteria	Enterobacterales	Enterobacteriaceae	Escherichia
13895	Family3_GokushovirinaeA_NZ_JZMH01000001_Ecoli_HT2012EP08	Family3_GokushovirinaeA_NZ_MZBN01000005_SentericaChester_84-1315	Marmota himalayana	Other mammal	46	4515	Proteobacteria	Gammaproteobacteria	Enterobacterales	Enterobacteriaceae	Escherichia
13896	Family3_GokushovirinaeA_NZ_JXUH01000043_Ecoli_13107	Family3_GokushovirinaeA_NZ_MZBN01000005_SentericaChester_84-1315
13897	Family3_GokushovirinaeA_NZ_CYFD01000013_Ecoli_403523	Family3_GokushovirinaeA_NZ_MZBN01000005_SentericaChester_84-1315	Homo sapiens feces	Primate	49	4568	Proteobacteria	Gammaproteobacteria	Enterobacterales	Enterobacteriaceae	Escherichia	Escherichia	yes
13898	Family3_GokushovirinaeA_NZ_BFFT01000021	Family3_GokushovirinaeA_NZ_MZBN01000005_SentericaChester_84-1315	Bos taurus feces	Other mammal	49	4549	Proteobacteria	Gammaproteobacteria	Enterobacterales	Enterobacteriaceae	Escherichia	Escherichia	yes
13907	Family3_GokushovirinaeA_BIDL01000006_Escherichia_coli_55-J122-A	Family3_GokushovirinaeA_NZ_MZBN01000005_SentericaChester_84-1315	Bos taurus feces	Other mammal	49	4550	Proteobacteria	Gammaproteobacteria	Enterobacterales	Enterobacteriaceae	Escherichia	Escherichia	yes
13908	Family3_GokushovirinaeA_BICR01000011_Escherichia_coli_34-F30-A	Family3_GokushovirinaeA_NZ_MZBN01000005_SentericaChester_84-1315	Bos taurus feces	Other mammal	46	4515	Proteobacteria	Gammaproteobacteria	Enterobacterales	Enterobacteriaceae	Escherichia
13909	Family3_GokushovirinaeA_BIBJ01000001_Escherichia_coli_06-A102-A	Family3_GokushovirinaeA_NZ_MZBN01000005_SentericaChester_84-1315	Bos taurus feces	Other mammal	48	4550	Proteobacteria	Gammaproteobacteria	Enterobacterales	Enterobacteriaceae	Escherichia	Escherichia	yes
13910	Family3_GokushovirinaeA_AARDKW0100000201	Family3_GokushovirinaeA_NZ_MZBN01000005_SentericaChester_84-1315	Homo sapiens	Primate	48	4550	Proteobacteria	Gammaproteobacteria	Enterobacterales	Enterobacteriaceae	Salmonella	Escherichia	no
13947	Family3_GokushovirinaeA_NZ_NOFF01000026_Ecoli_MOD1-EC52000	Family3_GokushovirinaeA_NZ_MZBN01000005_SentericaChester_84-1315	Odocoileus virginianus intestine	Other mammal	49	4546	Proteobacteria	Gammaproteobacteria	Enterobacterales	Enterobacteriaceae	Escherichia	Escherichia	yes
14115	Family3_GokushovirinaeA_NZ_JZOW01000052	Family3_GokushovirinaeA_NZ_MZBN01000005_SentericaChester_84-1315	Marmota himalayana	Other mammal	48	4660	Proteobacteria	Gammaproteobacteria	Enterobacterales	Enterobacteriaceae	Escherichia	Escherichia	yes
14584	Family3_GokushovirinaeA_NZ_LOPO01000097_Ecoli_G51	Family3_GokushovirinaeA_NZ_MZBN01000005_SentericaChester_84-1315	Bos taurus mastitis	Other mammal	46	4316	Proteobacteria	Gammaproteobacteria	Enterobacterales	Enterobacteriaceae	Escherichia
14618	Family3_GokushovirinaeA_NZ_UCWD01000054_Ecoli_VREC0441	Family3_GokushovirinaeA_NZ_MZBN01000005_SentericaChester_84-1315	Bos taurus feces	Other mammal	46	4425	Proteobacteria	Gammaproteobacteria	Enterobacterales	Enterobacteriaceae	Escherichia
14631	Family3_GokushovirinaeA_NZ_UEJZ01000015_Ecoli_VREC0481	Family3_GokushovirinaeA_NZ_MZBN01000005_SentericaChester_84-1315	Bos taurus feces	Other mammal	48	4542	Proteobacteria	Gammaproteobacteria	Enterobacterales	Enterobacteriaceae	Escherichia	Escherichia	yes
14635	Family3_GokushovirinaeA_VESF01000001	Family3_GokushovirinaeA_NZ_MZBN01000005_SentericaChester_84-1315	Feral Swine Feces	Other mammal	47	4517	Proteobacteria	Gammaproteobacteria	Enterobacterales	Enterobacteriaceae	Escherichia	Escherichia	yes
14652	Family3_GokushovirinaeA_NZ_PTSN01000025_Ecoli_MOD1-EC6098	Family3_GokushovirinaeA_NZ_MZBN01000005_SentericaChester_84-1315	Sus scrofa pleural cavity	Other mammal	48	4554	Proteobacteria	Gammaproteobacteria	Enterobacterales	Enterobacteriaceae	Escherichia	Escherichia	yes
14670	Family3_GokushovirinaeA_NZ_LPYC01000202_CFSAN025105	Family3_GokushovirinaeA_NZ_MZBN01000005_SentericaChester_84-1315	Bos taurus	Other mammal	48	4548	Proteobacteria	Gammaproteobacteria	Enterobacterales	Enterobacteriaceae	Escherichia	Escherichia	yes
14679	Family3_GokushovirinaeA_SISD01000106_Escherichia_coli_strain_SL3	Family3_GokushovirinaeA_NZ_MZBN01000005_SentericaChester_84-1315	Animal feces	Other mammal	48	4528	Proteobacteria	Gammaproteobacteria	Enterobacterales	Enterobacteriaceae	Escherichia	Escherichia	yes
14696	Family3_GokushovirinaeA_UDBR010000031	Family3_GokushovirinaeA_NZ_MZBN01000005_SentericaChester_84-1315	Bos taurus feces	Other mammal	48	4545	Proteobacteria	Gammaproteobacteria	Enterobacterales	Enterobacteriaceae	Escherichia	Escherichia	yes
14698	Family3_GokushovirinaeA_NZ_NOGE01000022_Ecoli_MOD1EC5150	Family3_GokushovirinaeA_NZ_MZBN01000005_SentericaChester_84-1315	Bos tarus uterus	Other mammal	48	4550	Proteobacteria	Gammaproteobacteria	Enterobacterales	Enterobacteriaceae	Escherichia	Escherichia	yes
14702	Family3_GokushovirinaeA_NZ_NMBU01000011_Ecoli_MOD1-EC6155	Family3_GokushovirinaeA_NZ_MZBN01000005_SentericaChester_84-1315	Polysticta stelleri	Bird	48	4572	Proteobacteria	Gammaproteobacteria	Enterobacterales	Enterobacteriaceae	Escherichia	Escherichia	yes
14704	Family3_GokushovirinaeA_NZ_JZQU01000104_HT2012095	Family3_GokushovirinaeA_NZ_MZBN01000005_SentericaChester_84-1315	Marmota himalayana	Other mammal	48	4674	Proteobacteria	Gammaproteobacteria	Enterobacterales	Enterobacteriaceae	Escherichia	Escherichia	yes
14707	Family3_GokushovirinaeA_NZ_CYAS01000031_Ecoli_201534_aEPEC	Family3_GokushovirinaeA_NZ_MZBN01000005_SentericaChester_84-1315	Homo sapiens feces	Primate	49	4568	Proteobacteria	Gammaproteobacteria	Enterobacterales	Enterobacteriaceae	Escherichia	Escherichia	yes
14708	Family3_GokushovirinaeA_NZ_BGHK01000016	Family3_GokushovirinaeA_NZ_MZBN01000005_SentericaChester_84-1315	Bos taurus feces	Other mammal	49	4550	Proteobacteria	Gammaproteobacteria	Enterobacterales	Enterobacteriaceae	Escherichia	Escherichia	yes
14709	Family3_GokushovirinaeA_ERR688616_bin14_Gokushovirus_MAG_	Family3_GokushovirinaeA_NZ_MZBN01000005_SentericaChester_84-1315	Homo sapiens feces	Primate	48	4510	Proteobacteria	Gammaproteobacteria	Enterobacterales	Enterobacteriaceae	Escherichia	Escherichia	yes
14738	Family3_GokushovirinaeA_CAACXM010000239	Family3_GokushovirinaeA_NZ_MZBN01000005_SentericaChester_84-1315	Zalophus californianus	Other mammal	48	4533	Proteobacteria	Gammaproteobacteria	Enterobacterales	Enterobacteriaceae	Escherichia	Salmonella	no
14784	Family3_GokushovirinaeA_NZ_UEKF01000017_Ecoli_VREC0416	Family3_GokushovirinaeA_NZ_MZBN01000005_SentericaChester_84-1315	Bos taurus feces	Other mammal	47	4515	Proteobacteria	Gammaproteobacteria	Enterobacterales	Enterobacteriaceae	Escherichia
14812	Family3_GokushovirinaeA_VFIR010000011	Family3_GokushovirinaeA_NZ_MZBN01000005_SentericaChester_84-1315	Bos taurus oral	Other mammal	48	4543	Proteobacteria	Gammaproteobacteria	Enterobacterales	Enterobacteriaceae	Escherichia	Escherichia	yes
14847	Family3_GokushovirinaeA_NZ_VDMM01000073	Family3_GokushovirinaeA_NZ_MZBN01000005_SentericaChester_84-1315	Feral Swine Feces	Other mammal	47	4517	Proteobacteria	Gammaproteobacteria	Enterobacterales	Enterobacteriaceae	Escherichia	Escherichia	yes
14875	Family3_GokushovirinaeA_ROEE01000020_Escherichia_coli_strain_CVM_N17EC0370	Family3_GokushovirinaeA_NZ_MZBN01000005_SentericaChester_84-1315	Gallus gallus legs	Bird	48	4571	Proteobacteria	Gammaproteobacteria	Enterobacterales	Enterobacteriaceae	Escherichia	Escherichia	yes
14985	Family3_GokushovirinaeA_NZ_JZOS01000011	Family3_GokushovirinaeA_NZ_MZBN01000005_SentericaChester_84-1315	Marmota himalayana	Other mammal	48	4600	Proteobacteria	Gammaproteobacteria	Enterobacterales	Enterobacteriaceae	Escherichia	Escherichia	yes
15000	Family3_GokushovirinaeA_PDIJ010000091	Family3_GokushovirinaeA_NZ_MZBN01000005_SentericaChester_84-1315	Intertidal mudflat	Sediment/soil	49	4574	Proteobacteria	Gammaproteobacteria	Enterobacterales	Enterobacteriaceae	Escherichia	Escherichia	yes
15001	Family3_GokushovirinaeA_BICN01000004_Escherichia_coli_30-D80-A_DNA	Family3_GokushovirinaeA_NZ_MZBN01000005_SentericaChester_84-1315	Bos taurus feces	Other mammal	48	4542	Proteobacteria	Gammaproteobacteria	Enterobacterales	Enterobacteriaceae	Escherichia	Escherichia	yes
15008	Family3_GokushovirinaeA_NZ_LPYF01000206_CFSAN025101	Family3_GokushovirinaeA_NZ_MZBN01000005_SentericaChester_84-1315	Bos taurus	Other mammal	48	4548	Proteobacteria	Gammaproteobacteria	Enterobacterales	Enterobacteriaceae	Escherichia	Escherichia	yes
15041	Family3_GokushovirinaeA_NZ_UDBR01000019_Ecoli_VREC0615	Family3_GokushovirinaeA_NZ_MZBN01000005_SentericaChester_84-1315	Bos taurus feces	Other mammal	46	4515	Proteobacteria	Gammaproteobacteria	Enterobacterales	Enterobacteriaceae	Escherichia
15045	Family3_GokushovirinaeA_PDIK01000027	Family3_GokushovirinaeA_NZ_MZBN01000005_SentericaChester_84-1315	Intertidal mudflat	Sediment/soil	48	4579	Proteobacteria	Gammaproteobacteria	Enterobacterales	Enterobacteriaceae	Escherichia	Salmonella	no
15048	Family3_GokushovirinaeA_NZ_CP015229_Ecoli_06-00048	Family3_GokushovirinaeA_NZ_MZBN01000005_SentericaChester_84-1315	Medicago sativa	Plant	49	4603	Proteobacteria	Gammaproteobacteria	Enterobacterales	Enterobacteriaceae	Escherichia	Escherichia	yes
15054	Family3_GokushovirinaeA_NZ_UCZA01000033_Ecoli_VREC0535	Family3_GokushovirinaeA_NZ_MZBN01000005_SentericaChester_84-1315	Gallus gallus feces	Bird	49	4577	Proteobacteria	Gammaproteobacteria	Enterobacterales	Enterobacteriaceae	Escherichia	Escherichia	yes
15085	Family3_GokushovirinaeA_BGCE01000011	Family3_GokushovirinaeA_NZ_MZBN01000005_SentericaChester_84-1315	Bos taurus feces	Other mammal	45	4516	Proteobacteria	Gammaproteobacteria	Enterobacterales	Enterobacteriaceae	Salmonella
15086	Family3_GokushovirinaeA_NSCC010000461	Family3_GokushovirinaeA_NZ_MZBN01000005_SentericaChester_84-1315	Isoptera/hindgut	Insect	48	4425	Proteobacteria	Gammaproteobacteria	Enterobacterales	Enterobacteriaceae	Citrobacter	Escherichia	no
15101	Family3_GokushovirinaeA_RHJM01000022_Escherichia_sp_E10V5	Family3_GokushovirinaeA_NZ_MZBN01000005_SentericaChester_84-1315	Freshwater	Freshwater	49	4571	Proteobacteria	Gammaproteobacteria	Enterobacterales	Enterobacteriaceae	Escherichia	Escherichia	yes
15104	Family3_GokushovirinaeA_VETU01000151	Family3_GokushovirinaeA_NZ_MZBN01000005_SentericaChester_84-1315	Feral Swine Feces	Other mammal	48	4042	Proteobacteria	Gammaproteobacteria	Enterobacterales	Enterobacteriaceae	Escherichia	Escherichia	yes
15105	Family3_GokushovirinaeA_AARMNT0100000011	Family3_GokushovirinaeA_NZ_MZBN01000005_SentericaChester_84-1315	Bos taurus	Other mammal	47	4515	Proteobacteria	Gammaproteobacteria	Enterobacterales	Enterobacteriaceae	Salmonella
15107	Family3_GokushovirinaeA_RZVD01000148_Escherichia_coli_strain_116E1	Family3_GokushovirinaeA_NZ_MZBN01000005_SentericaChester_84-1315	Homo sapiens	Primate	49	4588	Proteobacteria	Gammaproteobacteria	Enterobacterales	Enterobacteriaceae	Escherichia	Escherichia	yes
15147	Family3_GokushovirinaeA_WSIR010000041	Family3_GokushovirinaeA_NZ_MZBN01000005_SentericaChester_84-1315	Bos taurus feces	Other mammal	47	4541	Proteobacteria	Gammaproteobacteria	Enterobacterales	Enterobacteriaceae	Escherichia	Escherichia	yes
15061	Family3_GokushovirinaeA_NZ_WMJZ01000007_part1	Family3_GokushovirinaeA_NZ_WMJZ01000007_part1	Zophobas atratus	Insect	46	4362	Proteobacteria	Gammaproteobacteria	Enterobacterales	Enterobacteriaceae	Escherichia	Escherichia	yes
14694	Family3_GokushovirinaeA_NZ_WMJZ01000007_part2	Family3_GokushovirinaeA_NZ_WMJZ01000007_part2	Zophobas atratus	Insect	47	3821	Proteobacteria	Gammaproteobacteria	Enterobacterales	Enterobacteriaceae	Escherichia	Salmonella	no
15162	Family3_GokushovirinaeA_SORB010000281	Family3_GokushovirinaeA_NZ_WMJZ01000007_part2	Switchgrass	Plant	47	3810	Proteobacteria	Gammaproteobacteria	Enterobacterales	Enterobacteriaceae	Enterobacter	Enterobacter	yes
11760	Family3_GokushovirinaeA_Prevotella_Reyes_2015_F93_T2_NODE_58_length_8171_cov_122084411	Family3_GokushovirinaeA_Prevotella_Reyes_2015_F93_T2_NODE_58_length_8171_cov_122084411	Human	Primate	49	4978
11759	Family3_GokushovirinaeA_Rampelli_Norman_21_NODE_3243_length_6291_cov_4224824	Family3_GokushovirinaeA_Rampelli_Norman_21_NODE_3243_length_6291_cov_4224824	Human	Primate	40	4250
12392	Family3_GokushovirinaeA_MK496807	Family3_GokushovirinaeA_Rampelli_Norman_21_NODE_3243_length_6291_cov_4224824	Capybara	Other mammal	34	4780
12568	Family3_GokushovirinaeA_MK496745	Family3_GokushovirinaeA_Rampelli_Norman_21_NODE_3243_length_6291_cov_4224824	Capybara	Other mammal	36	4718
12790	Family3_GokushovirinaeA_MK496814	Family3_GokushovirinaeA_Rampelli_Norman_21_NODE_3243_length_6291_cov_4224824	Capybara	Other mammal	34	4609
12382	Family3_GokushovirinaeA_Reyes_2015_F121_T1_NODE_79_length_5612_cov_1732179	Family3_GokushovirinaeA_Reyes_2015_F121_T1_NODE_79_length_5612_cov_1732179	Human	Primate	40	5612	Firmicutes	Negativicutes	Acidaminococcales	Acidaminococcaceae	Phascolarctobacterium	Phascolarctobacterium
11942	Family3_GokushovirinaeA_Reyes_2015_F196_M_NODE_12_length_7435_cov_38530651	Family3_GokushovirinaeA_Reyes_2015_F196_M_NODE_12_length_7435_cov_38530651	Human	Primate	49	4272
12135	Family3_GokushovirinaeA_Ly_CA24_ion_torrent_NODE_123_length_5119_cov_267836493	Family3_GokushovirinaeA_Reyes_2015_F196_M_NODE_12_length_7435_cov_38530651	Human	Primate	50	5121
12560	Family3_GokushovirinaeA_Reyes_2015_F23_T1_NODE_42_length_7471_cov_155572712	Family3_GokushovirinaeA_Reyes_2015_F23_T1_NODE_42_length_7471_cov_155572712	Human	Primate	42	5686
11280	Family3_GokushovirinaeA_Reyes_2015_F23_T1_NODE_65_length_5012_cov_3428250	Family3_GokushovirinaeA_Reyes_2015_F23_T1_NODE_65_length_5012_cov_3428250	Human	Primate	45	5012	Firmicutes	Negativicutes	Veillonellales	Veillonellaceae	Dialister	Dialister
12244	Family3_GokushovirinaeA_Reyes_2015_F284_T2_NODE_88_length_4747_cov_2619048	Family3_GokushovirinaeA_Reyes_2015_F284_T2_NODE_88_length_4747_cov_2619048	Human	Primate	64	4747
11466	Family3_GokushovirinaeA_Reyes_2015_F47_T2_NODE_91_length_5012_cov_6181372	Family3_GokushovirinaeA_Reyes_2015_F47_T2_NODE_91_length_5012_cov_6181372	Human	Primate	37	5012	Firmicutes	Negativicutes	Selenomonadales	Selenomonadaceae	Megamonas	Megamonas
11278	Family3_GokushovirinaeA_Reyes_2015_F57_T1_NODE_12_length_5019_cov_52889002	Family3_GokushovirinaeA_Reyes_2015_F57_T1_NODE_12_length_5019_cov_52889002	Human	Primate	45	5019
11279	Family3_GokushovirinaeA_Reyes_2015_F47_T1_NODE_24_length_5082_cov_14274672	Family3_GokushovirinaeA_Reyes_2015_F57_T1_NODE_12_length_5019_cov_52889002	Human	Primate	45	5113
11283	Family3_GokushovirinaeA_Monaco_MBA4031_NODE_284_length_4951_cov_8211397	Family3_GokushovirinaeA_Reyes_2015_F57_T1_NODE_12_length_5019_cov_52889002	Human	Primate	45	4951
12122	Family3_GokushovirinaeA_Monaco_MBA1749_NODE_1036_length_5024_cov_1058423626	Family3_GokushovirinaeA_Reyes_2015_F57_T1_NODE_12_length_5019_cov_52889002	Human	Primate	46	5024	Firmicutes	Negativicutes	Veillonellales	Veillonellaceae	Dialister	Dialister
12247	Family3_GokushovirinaeA_Monaco_MBA1029_NODE_21_length_6967_cov_2714347656	Family3_GokushovirinaeA_Reyes_2015_F57_T1_NODE_12_length_5019_cov_52889002	Human	Primate	46	4994
12619	Family3_GokushovirinaeA_KT264828	Family3_GokushovirinaeA_Reyes_2015_F57_T1_NODE_12_length_5019_cov_52889002	Cat feces	Other mammal	42	5060
12779	Family3_GokushovirinaeA_Reyes_2015_F138_T2_NODE_62_length_5016_cov_39882594	Family3_GokushovirinaeA_Reyes_2015_F57_T1_NODE_12_length_5019_cov_52889002	Human	Primate	45	5016
12780	Family3_GokushovirinaeA_Reyes_2015_F138_T1_NODE_36_length_5029_cov_52247654	Family3_GokushovirinaeA_Reyes_2015_F57_T1_NODE_12_length_5019_cov_52889002	Human	Primate	44	5029
12781	Family3_GokushovirinaeA_Reyes_2015_F121_T1_NODE_87_length_5027_cov_28076939	Family3_GokushovirinaeA_Reyes_2015_F57_T1_NODE_12_length_5019_cov_52889002	Human	Primate	45	5027
12782	Family3_GokushovirinaeA_Reyes_2015_F23_T1_NODE_64_length_5015_cov_29768208	Family3_GokushovirinaeA_Reyes_2015_F57_T1_NODE_12_length_5019_cov_52889002	Human	Primate	45	5017
12786	Family3_GokushovirinaeA_Monaco_MBA4038_NODE_152_length_4933_cov_24786593	Family3_GokushovirinaeA_Reyes_2015_F57_T1_NODE_12_length_5019_cov_52889002	Human	Primate	45	4935
12789	Family3_GokushovirinaeA_Monaco_MBA1155_NODE_128_length_5037_cov_378868125	Family3_GokushovirinaeA_Reyes_2015_F57_T1_NODE_12_length_5019_cov_52889002	Human	Primate	45	5037	Firmicutes	Negativicutes	Veillonellales	Veillonellaceae	Dialister	Dialister
12865	Family3_GokushovirinaeA_MG945816	Family3_GokushovirinaeA_Reyes_2015_F57_T1_NODE_12_length_5019_cov_52889002	Pig	Other mammal	45	4902	Firmicutes	Negativicutes	Veillonellales	Veillonellaceae	Dialister	Dialister
12867	Family3_GokushovirinaeA_MG945754	Family3_GokushovirinaeA_Reyes_2015_F57_T1_NODE_12_length_5019_cov_52889002	Pig	Other mammal	39	4945	Proteobacteria	Betaproteobacteria	Burkholderiales	Sutterellaceae	Sutterella	Sutterella
12877	Family3_GokushovirinaeA_MG945228	Family3_GokushovirinaeA_Reyes_2015_F57_T1_NODE_12_length_5019_cov_52889002	Pig	Other mammal	40	4907	Proteobacteria	Betaproteobacteria	Burkholderiales	Sutterellaceae	Sutterella	Sutterella
13514	Family3_GokushovirinaeA_Reyes_2015_F56_T1_NODE_12_length_5044_cov_4394550	Family3_GokushovirinaeA_Reyes_2015_F57_T1_NODE_12_length_5019_cov_52889002	Human	Primate	45	5044
13607	Family3_GokushovirinaeA_Monaco_MBA1755_NODE_485_length_4923_cov_51045399	Family3_GokushovirinaeA_Reyes_2015_F57_T1_NODE_12_length_5019_cov_52889002	Human	Primate	46	4924
13899	Family3_GokushovirinaeA_Monaco_MBA1754_NODE_35_length_5018_cov_139117469	Family3_GokushovirinaeA_Reyes_2015_F57_T1_NODE_12_length_5019_cov_52889002	Human	Primate	45	5018	Firmicutes	Negativicutes	Veillonellales	Veillonellaceae	Dialister	Dialister
14290	Family3_GokushovirinaeA_Shkoporov_4968	Family3_GokushovirinaeA_Reyes_2015_F57_T1_NODE_12_length_5019_cov_52889002	Human	Primate	44	4968	Firmicutes	Negativicutes	Veillonellales	Veillonellaceae	Dialister	Dialister
14421	Family3_GokushovirinaeA_Reyes_2015_F93_T1_NODE_53_length_5044_cov_139106772	Family3_GokushovirinaeA_Reyes_2015_F57_T1_NODE_12_length_5019_cov_52889002	Human	Primate	45	5044	Proteobacteria	Gammaproteobacteria	Vibrionales	Vibrionaceae	Vibrio	Vibrio
14422	Family3_GokushovirinaeA_Monaco_MBA1754_NODE_37_length_4965_cov_7893075	Family3_GokushovirinaeA_Reyes_2015_F57_T1_NODE_12_length_5019_cov_52889002	Human	Primate	45	4965
14761	Family3_GokushovirinaeA_MG945726	Family3_GokushovirinaeA_Reyes_2015_F57_T1_NODE_12_length_5019_cov_52889002	Pig	Other mammal	40	4897	Proteobacteria	Betaproteobacteria	Burkholderiales	Sutterellaceae	Sutterella	Sutterella
14848	Family3_GokushovirinaeA_MG945426	Family3_GokushovirinaeA_Reyes_2015_F57_T1_NODE_12_length_5019_cov_52889002	Pig	Other mammal	46	4886	Firmicutes	Negativicutes	Veillonellales	Veillonellaceae	Dialister	Dialister
11758	Family3_GokushovirinaeA_RGBL01000244_Nitrosomonadaceae_bacterium	Family3_GokushovirinaeA_RGBL01000244_Nitrosomonadaceae_bacterium	Lakes and Estruaries	Freshwater	46	4586	Proteobacteria	Betaproteobacteria	Nitrosomonadales	Nitrosomonadaceae
11598	Family3_GokushovirinaeA_SCPL01000001_Phascolarctobacterium_sp	Family3_GokushovirinaeA_SCPL01000001_Phascolarctobacterium_sp	Human	Primate	39	4986	Firmicutes	Negativicutes	Acidaminococcales	Acidaminococcaceae	Phascolarctobacterium
11599	Family3_GokushovirinaeA_SCPJ01000001_Phascolarctobacterium_sp	Family3_GokushovirinaeA_SCPL01000001_Phascolarctobacterium_sp	Human	Primate	39	4986	Firmicutes	Negativicutes	Acidaminococcales	Acidaminococcaceae	Phascolarctobacterium
11600	Family3_GokushovirinaeA_QLTS01000001_Phascolarctobacterium_faecium_DSM_14760	Family3_GokushovirinaeA_SCPL01000001_Phascolarctobacterium_sp	Bacteria type strain	Unknown	38	4986	Firmicutes	Negativicutes	Acidaminococcales	Acidaminococcaceae	Phascolarctobacterium
13312	Family3_GokushovirinaeA_SectLung2LLL_002	Family3_GokushovirinaeA_SectLung2LLL_002	Human	Primate	39	4196	Proteobacteria	Gammaproteobacteria	Enterobacterales	Enterobacteriaceae	Salmonella	Salmonella
12559	Family3_GokushovirinaeA_Shkoporov_4568	Family3_GokushovirinaeA_Shkoporov_4568	Human	Primate	45	4568
13570	Family3_GokushovirinaeA_Monaco_MBA1759_NODE_129_length_4619_cov_240853637	Family3_GokushovirinaeA_Shkoporov_4568	Human	Primate	46	4619	Proteobacteria	Betaproteobacteria	Burkholderiales	Oxalobacteraceae	Oxalobacter	Oxalobacter
11465	Family3_GokushovirinaeA_Shkoporov_4866	Family3_GokushovirinaeA_Shkoporov_4866	Human	Primate	49	4866	Proteobacteria	Betaproteobacteria	Burkholderiales	Sutterellaceae	Sutterella	Sutterella
11488	Family3_GokushovirinaeA_Bacteroides_Reyes_2015_F268_T2_NODE_16_length_17518_cov_30686792	Family3_GokushovirinaeA_Shkoporov_4866	Human	Primate	49	5147	Proteobacteria	Gammaproteobacteria	Enterobacterales	Erwiniaceae	Mixta	Mixta
11757	Family3_GokushovirinaeA_Shkoporov_4905	Family3_GokushovirinaeA_Shkoporov_4905	Human	Primate	43	4905	Proteobacteria	Betaproteobacteria	Burkholderiales	Sutterellaceae	Parasutterella	Parasutterella
11940	Family3_GokushovirinaeA_Shkoporov_4792	Family3_GokushovirinaeA_Shkoporov_4905	Human	Primate	43	4794	Proteobacteria	Betaproteobacteria	Burkholderiales	Sutterellaceae	Parasutterella	Parasutterella
11954	Family3_GokushovirinaeA_Minot_Diet_SRR5088937_NODE_197_length_4877_cov_4694194940	Family3_GokushovirinaeA_Shkoporov_4905	Human	Primate	43	4877	Proteobacteria	Betaproteobacteria	Burkholderiales	Sutterellaceae	Parasutterella	Parasutterella
11955	Family3_GokushovirinaeA_Minot_Diet_LF_HF_2019_4_454_NODE_38_length_4926_cov_3941863	Family3_GokushovirinaeA_Shkoporov_4905	Human	Primate	44	4926	Proteobacteria	Betaproteobacteria	Burkholderiales	Sutterellaceae	Parasutterella	Parasutterella
11978	Family3_GokushovirinaeA_Lim_Twin_C2_NODE_297_length_4863_cov_5619721	Family3_GokushovirinaeA_Shkoporov_4905	Human	Primate	42	4865	Proteobacteria	Betaproteobacteria	Burkholderiales	Sutterellaceae	Parasutterella	Parasutterella
11982	Family3_GokushovirinaeA_Human_gut_37_015	Family3_GokushovirinaeA_Shkoporov_4905	Human	Primate	43	4822	Proteobacteria	Betaproteobacteria	Burkholderiales	Sutterellaceae	Parasutterella	Parasutterella
11983	Family3_GokushovirinaeA_Human_gut_36_019	Family3_GokushovirinaeA_Shkoporov_4905	Human	Primate	43	4822	Proteobacteria	Betaproteobacteria	Burkholderiales	Sutterellaceae	Parasutterella	Parasutterella
12558	Family3_GokushovirinaeA_Shkoporov_4873	Family3_GokushovirinaeA_Shkoporov_4905	Human	Primate	43	4873	Proteobacteria	Betaproteobacteria	Burkholderiales	Sutterellaceae	Parasutterella	Parasutterella
12626	Family3_GokushovirinaeA_Human_gut_34_012	Family3_GokushovirinaeA_Shkoporov_4905	Human	Primate	43	4822	Proteobacteria	Betaproteobacteria	Burkholderiales	Sutterellaceae	Parasutterella	Parasutterella
13141	Family3_GokushovirinaeA_Human_gut_33_018	Family3_GokushovirinaeA_Shkoporov_4905	Human	Primate	43	4799	Proteobacteria	Betaproteobacteria	Burkholderiales	Sutterellaceae	Parasutterella	Parasutterella
13761	Family3_GokushovirinaeA_MH617663	Family3_GokushovirinaeA_Shkoporov_4905	Mouse	Other mammal	43	4732
14781	Family3_GokushovirinaeA_Shkoporov_4877	Family3_GokushovirinaeA_Shkoporov_4905	Human	Primate	43	4877	Proteobacteria	Betaproteobacteria	Burkholderiales	Sutterellaceae	Parasutterella	Parasutterella
14886	Family3_GokushovirinaeA_KT264822	Family3_GokushovirinaeA_Shkoporov_4905	Human	Primate	43	4811	Proteobacteria	Betaproteobacteria	Burkholderiales	Sutterellaceae	Parasutterella	Parasutterella
14896	Family3_GokushovirinaeA_Human_gut_35_025	Family3_GokushovirinaeA_Shkoporov_4905	Human	Primate	43	4822	Proteobacteria	Betaproteobacteria	Burkholderiales	Sutterellaceae	Parasutterella	Parasutterella
11755	Family3_GokushovirinaeA_Shkoporov_5020	Family3_GokushovirinaeA_Shkoporov_5020	Human	Primate	45	5023	Proteobacteria	Betaproteobacteria	Burkholderiales	Sutterellaceae	Sutterella	Sutterella
11756	Family3_GokushovirinaeA_Shkoporov_4923	Family3_GokushovirinaeA_Shkoporov_5020	Human	Primate	46	4923	Proteobacteria	Betaproteobacteria	Burkholderiales	Sutterellaceae	Sutterella	Sutterella
11807	Family3_GokushovirinaeA_Human_feces_E_010	Family3_GokushovirinaeA_Shkoporov_5020	Human	Primate	45	4881	Proteobacteria	Betaproteobacteria	Burkholderiales	Sutterellaceae	Sutterella	Sutterella
12622	Family3_GokushovirinaeA_Kramna_0554_NODE_25_length_5020_cov_1109798389	Family3_GokushovirinaeA_Shkoporov_5020	Human	Primate	43	5020	Proteobacteria	Betaproteobacteria	Burkholderiales	Sutterellaceae	Sutterella	Sutterella
12642	Family3_GokushovirinaeA_KX513869	Family3_GokushovirinaeA_Shkoporov_5020	Human	Primate	45	4939	Proteobacteria	Betaproteobacteria	Burkholderiales	Sutterellaceae	Sutterella	Sutterella
12884	Family3_GokushovirinaeA_KT264829	Family3_GokushovirinaeA_Shkoporov_5020	Human	Primate	45	4883	Proteobacteria	Betaproteobacteria	Burkholderiales	Sutterellaceae	Sutterella	Sutterella
12890	Family3_GokushovirinaeA_Bacteroides_Reyes_2015_F301_T2_NODE_11_length_10741_cov_136912191	Family3_GokushovirinaeA_Shkoporov_5020	Human	Primate	45	4570	Proteobacteria	Betaproteobacteria	Burkholderiales	Sutterellaceae	Sutterella	Sutterella
13037	Family3_GokushovirinaeA_Shkoporov_4939	Family3_GokushovirinaeA_Shkoporov_5020	Human	Primate	45	4939	Proteobacteria	Betaproteobacteria	Burkholderiales	Sutterellaceae	Sutterella	Sutterella
13219	Family3_GokushovirinaeA_SNQI01000012_Gramella_jeungdoensis	Family3_GokushovirinaeA_Shkoporov_5020	Type strain	Unknown	45	4968	Bacteroidetes	Flavobacteriia	Flavobacteriales	Flavobacteriaceae	Gramella	Sutterella	no
13242	Family3_GokushovirinaeA_MG945560	Family3_GokushovirinaeA_Shkoporov_5020	Human	Primate	45	4933	Proteobacteria	Betaproteobacteria	Burkholderiales	Sutterellaceae	Sutterella	Sutterella
13247	Family3_GokushovirinaeA_Human_feces_C_031	Family3_GokushovirinaeA_Shkoporov_5020	Human	Primate	45	4810	Proteobacteria	Betaproteobacteria	Burkholderiales	Sutterellaceae	Sutterella	Sutterella
13796	Family3_GokushovirinaeA_Reyes_2015_F95_T1_NODE_24_length_5000_cov_6973938	Family3_GokushovirinaeA_Shkoporov_5020	Human	Primate	45	5000	Proteobacteria	Betaproteobacteria	Burkholderiales	Sutterellaceae	Sutterella	Sutterella
14983	Family3_GokushovirinaeA_Shkoporov_4938	Family3_GokushovirinaeA_Shkoporov_5020	Human	Primate	45	4938	Proteobacteria	Betaproteobacteria	Burkholderiales	Sutterellaceae	Sutterella	Sutterella
12557	Family3_GokushovirinaeA_Shkoporov_5399	Family3_GokushovirinaeA_Shkoporov_5399	Human	Primate	40	5399	Firmicutes	Negativicutes	Acidaminococcales	Acidaminococcaceae	Phascolarctobacterium	Phascolarctobacterium
12565	Family3_GokushovirinaeA_Monaco_MBA1749_NODE_881_length_5549_cov_43603203	Family3_GokushovirinaeA_Shkoporov_5399	Human	Primate	40	5549	Firmicutes	Negativicutes	Acidaminococcales	Acidaminococcaceae	Phascolarctobacterium	Phascolarctobacterium
11277	Family3_GokushovirinaeA_Yinda_HP37_trimmed_NODE_187_length_5023_cov_157648551	Family3_GokushovirinaeA_Yinda_HP37_trimmed_NODE_187_length_5023_cov_157648551	Human	Primate	41	5023	Firmicutes	Negativicutes	Acidaminococcales	Acidaminococcaceae	Phascolarctobacterium	Phascolarctobacterium
11303	Family3_GokushovirinaeA_MG945706	Family3_GokushovirinaeA_Yinda_HP37_trimmed_NODE_187_length_5023_cov_157648551	Pig	Other mammal	43	4742
11464	Family3_GokushovirinaeA_Yinda_HP41_trimmed_NODE_104_length_5041_cov_34662455	Family3_GokushovirinaeA_Yinda_HP37_trimmed_NODE_187_length_5023_cov_157648551	Human	Primate	42	5041	Firmicutes	Negativicutes	Acidaminococcales	Acidaminococcaceae	Phascolarctobacterium	Phascolarctobacterium
11482	Family3_GokushovirinaeA_MG945817	Family3_GokushovirinaeA_Yinda_HP37_trimmed_NODE_187_length_5023_cov_157648551	Pig	Other mammal	43	4737
11625	Family3_GokushovirinaeA_MG945357	Family3_GokushovirinaeA_Yinda_HP37_trimmed_NODE_187_length_5023_cov_157648551	Pig	Other mammal	40	4915	Firmicutes	Negativicutes	Selenomonadales	Selenomonadaceae	Selenomonas	Selenomonas
11943	Family3_GokushovirinaeA_Norman_159_NODE_115_length_4967_cov_399016897	Family3_GokushovirinaeA_Yinda_HP37_trimmed_NODE_187_length_5023_cov_157648551	Human	Primate	40	4969
11981	Family3_GokushovirinaeA_KT264823	Family3_GokushovirinaeA_Yinda_HP37_trimmed_NODE_187_length_5023_cov_157648551	Monkey feces	Primate	39	5008	Firmicutes	Negativicutes	Acidaminococcales	Acidaminococcaceae	Phascolarctobacterium	Phascolarctobacterium
12259	Family3_GokushovirinaeA_MG945367	Family3_GokushovirinaeA_Yinda_HP37_trimmed_NODE_187_length_5023_cov_157648551	Pig	Other mammal	40	4881	Firmicutes	Negativicutes	Selenomonadales	Selenomonadaceae	Selenomonas	Selenomonas
12411	Family3_GokushovirinaeA_MG945609	Family3_GokushovirinaeA_Yinda_HP37_trimmed_NODE_187_length_5023_cov_157648551	Macaque	Primate	43	4710
12776	Family3_GokushovirinaeA_Zuo_N7_NODE_1162_length_4992_cov_524157586	Family3_GokushovirinaeA_Yinda_HP37_trimmed_NODE_187_length_5023_cov_157648551	Human	Primate	39	4992
12783	Family3_GokushovirinaeA_Rampelli_10013_NODE_3731_length_5090_cov_29659384	Family3_GokushovirinaeA_Yinda_HP37_trimmed_NODE_187_length_5023_cov_157648551	Human	Primate	39	5090
12788	Family3_GokushovirinaeA_Monaco_MBA1750_NODE_1345_length_4757_cov_29334538	Family3_GokushovirinaeA_Yinda_HP37_trimmed_NODE_187_length_5023_cov_157648551	Human	Primate	43	4757
12871	Family3_GokushovirinaeA_MG945676	Family3_GokushovirinaeA_Yinda_HP37_trimmed_NODE_187_length_5023_cov_157648551	Pig	Other mammal	40	4777	Firmicutes	Negativicutes	Acidaminococcales	Acidaminococcaceae	Succiniclasticum	Succiniclasticum
12886	Family3_GokushovirinaeA_KT264824	Family3_GokushovirinaeA_Yinda_HP37_trimmed_NODE_187_length_5023_cov_157648551	Monkey feces	Primate	40	4879	Firmicutes	Negativicutes	Acidaminococcales	Acidaminococcaceae	Phascolarctobacterium	Phascolarctobacterium
12901	Family3_GokushovirinaeA_MG945506	Family3_GokushovirinaeA_Yinda_HP37_trimmed_NODE_187_length_5023_cov_157648551	Pig	Other mammal	39	4930
13851	Family3_GokushovirinaeA_MG945413	Family3_GokushovirinaeA_Yinda_HP37_trimmed_NODE_187_length_5023_cov_157648551	Pig	Other mammal	40	4859	Firmicutes	Negativicutes	Acidaminococcales	Acidaminococcaceae	Phascolarctobacterium	Phascolarctobacterium
13852	Family3_GokushovirinaeA_MG945179	Family3_GokushovirinaeA_Yinda_HP37_trimmed_NODE_187_length_5023_cov_157648551	Pig	Other mammal	39	4786	Firmicutes	Negativicutes	Acidaminococcales	Acidaminococcaceae	Phascolarctobacterium	Phascolarctobacterium
14657	Family3_GokushovirinaeA_Norman_13_NODE_102_length_4922_cov_80061434	Family3_GokushovirinaeA_Yinda_HP37_trimmed_NODE_187_length_5023_cov_157648551	Human	Primate	41	4924
14659	Family3_GokushovirinaeA_MG945764	Family3_GokushovirinaeA_Yinda_HP37_trimmed_NODE_187_length_5023_cov_157648551	Pig	Other mammal	39	4855
14693	Family3_GokushovirinaeA_MG945507	Family3_GokushovirinaeA_Yinda_HP37_trimmed_NODE_187_length_5023_cov_157648551	Pig	Other mammal	40	4793	Firmicutes	Negativicutes	Acidaminococcales	Acidaminococcaceae	Phascolarctobacterium	Phascolarctobacterium
13025	Family3_GokushovirinaeA_Yinda_HP7_trimmed_NODE_103_length_5066_cov_49652564	Family3_GokushovirinaeA_Yinda_HP7_trimmed_NODE_103_length_5066_cov_49652564	Human	Primate	41	5076
14435	Family3_GokushovirinaeA_Zuo_F9_NODE_3409_length_4624_cov_34987743	Family3_GokushovirinaeA_Zuo_F9_NODE_3409_length_4624_cov_34987743	Human	Primate	41	4625
11463	Family3_GokushovirinaeA_Zuo_N5_NODE_273_length_5114_cov_55381696	Family3_GokushovirinaeA_Zuo_N5_NODE_273_length_5114_cov_55381696	Human	Primate	46	5114
11620	Family3_GokushovirinaeA_MG945721	Family3_GokushovirinaeA_Zuo_N5_NODE_273_length_5114_cov_55381696	Pig	Other mammal	49	5105
13016	Family3_GokushovirinaeA_MG945320	Family3_GokushovirinaeA_Zuo_N5_NODE_273_length_5114_cov_55381696	Pig	Other mammal	49	5064
13460	Family3_GokushovirinaeA_Norman_154_NODE_44_length_8398_cov_3779403812	Family3_GokushovirinaeA_Zuo_N5_NODE_273_length_5114_cov_55381696	Human	Primate	47	5065
13881	Family3_GokushovirinaeB_associated_MK496755	Family3_GokushovirinaeB_associated_MK496755	Capybara	Other mammal	30	4404
12114	Family3_GokushovirinaeB_Clostridiales_Rampelli_Norman_02_NODE_4854_length_6598_cov_9881553	Family3_GokushovirinaeB_Clostridiales_Rampelli_Norman_02_NODE_4854_length_6598_cov_9881553	Human	Primate	42	5191
13291	Family3_GokushovirinaeB_Zuo_S3_NODE_1703_length_5185_cov_18323782	Family3_GokushovirinaeB_Clostridiales_Rampelli_Norman_02_NODE_4854_length_6598_cov_9881553	Human	Primate	37	5185
14267	Family3_GokushovirinaeB_MG945526	Family3_GokushovirinaeB_Clostridiales_Rampelli_Norman_02_NODE_4854_length_6598_cov_9881553	Pig	Other mammal	35	5006
11462	Family3_GokushovirinaeB_FMGL01000009_Flavonifractor	Family3_GokushovirinaeB_FMGL01000009_Flavonifractor	Homo sapiens feces	Primate	46	5341	Firmicutes	Clostridia	Clostridales	Ruminococcaceae	Flavonifractor
13023	Family3_GokushovirinaeB_Human_feces_B_029	Family3_GokushovirinaeB_Human_feces_B_029	Human	Primate	49	5226
11754	Family3_GokushovirinaeB_Human_feces_E_009	Family3_GokushovirinaeB_Human_feces_E_009	Human	Primate	43	4928
12968	Family3_GokushovirinaeB_Zuo_N5_NODE_246_length_5483_cov_7016212	Family3_GokushovirinaeB_Human_feces_E_009	Human	Primate	42	5483
11460	Family3_GokushovirinaeB_KR704914	Family3_GokushovirinaeB_KR704914	Pan troglodytes	Primate	38	5184
14109	Family3_GokushovirinaeB_NC_030476	Family3_GokushovirinaeB_KR704914	Pan troglodytes	Primate	38	5184
12773	Family3_GokushovirinaeB_KT264752	Family3_GokushovirinaeB_KT264752	Human	Primate	42	5111
12774	Family3_GokushovirinaeB_Human_feces_B_068	Family3_GokushovirinaeB_KT264752	Human	Primate	41	5123
13640	Family3_GokushovirinaeB_Norman_109_NODE_32_length_5131_cov_368717100	Family3_GokushovirinaeB_KT264752	Human	Primate	42	5133
14650	Family3_GokushovirinaeB_Monaco_MBA1761_NODE_32_length_5380_cov_207424038	Family3_GokushovirinaeB_KT264752	Human	Primate	41	5380	Firmicutes	Clostridia	Eubacteriales	Eubacteriaceae	Eubacterium	Eubacterium
11596	Family3_GokushovirinaeB_KT264753	Family3_GokushovirinaeB_KT264753	Bird	Bird	44	5133	Proteobacteria	Gammaproteobacteria	Enterobacterales	Enterobacteriaceae	Enterobacter	Enterobacter
12757	Family3_GokushovirinaeB_MG945566	Family3_GokushovirinaeB_KT264753	Dog	Other mammal	44	5133	Proteobacteria	Gammaproteobacteria	Enterobacterales	Enterobacteriaceae	Enterobacter	Enterobacter
12110	Family3_GokushovirinaeB_KT264757	Family3_GokushovirinaeB_KT264757	Raccoon	Other mammal	48	4936	Proteobacteria	Betaproteobacteria	Burkholderiales	Sutterellaceae	Parasutterella	Parasutterella
11276	Family3_GokushovirinaeB_KT264758	Family3_GokushovirinaeB_KT264758	Monkey feces	Primate	43	4824
11595	Family3_GokushovirinaeB_KT264761	Family3_GokushovirinaeB_KT264761	Monkey feces	Primate	48	5301
11734	Family3_GokushovirinaeB_Monaco_MBA1312_NODE_170_length_5328_cov_35928124	Family3_GokushovirinaeB_KT264761	Human	Primate	48	5328
12101	Family3_GokushovirinaeB_MH616997	Family3_GokushovirinaeB_KT264761	Minnow tissue	Marine fish	47	5066
14220	Family3_GokushovirinaeB_Monaco_MBA1218_NODE_105_length_5304_cov_71750810	Family3_GokushovirinaeB_KT264761	Human	Primate	48	5306
11594	Family3_GokushovirinaeB_KT264762	Family3_GokushovirinaeB_KT264762	Cat feces	Other mammal	45	5205
11752	Family3_GokushovirinaeB_KT264766	Family3_GokushovirinaeB_KT264766	Fox	Other mammal	43	4847
11275	Family3_GokushovirinaeB_KT264768	Family3_GokushovirinaeB_KT264768	Raccoon	Other mammal	46	5140
12752	Family3_GokushovirinaeB_MG945659	Family3_GokushovirinaeB_KT264768	Mink	Other mammal	48	4635
11751	Family3_GokushovirinaeB_KT264770	Family3_GokushovirinaeB_KT264770	Monkey feces	Primate	40	5482
12109	Family3_GokushovirinaeB_KT264774	Family3_GokushovirinaeB_KT264774	Bird	Bird	32	5051
12526	Family3_GokushovirinaeB_MG945476	Family3_GokushovirinaeB_KT264774	Dog	Other mammal	32	5052
13019	Family3_GokushovirinaeB_KT264778	Family3_GokushovirinaeB_KT264778	Raccoon	Other mammal	49	5109
13712	Family3_GokushovirinaeB_KT264777	Family3_GokushovirinaeB_KT264778	Fox	Other mammal	49	5109
14601	Family3_GokushovirinaeB_KT264779	Family3_GokushovirinaeB_KT264779	Human	Primate	38	4850
12551	Family3_GokushovirinaeB_KT264780	Family3_GokushovirinaeB_KT264780	Monkey feces	Primate	48	4651
14403	Family3_GokushovirinaeB_Nadia_combined_trimmed_NODE_4233_length_4624_cov_476173999	Family3_GokushovirinaeB_KT264780	Human	Primate	49	4624
12771	Family3_GokushovirinaeB_KT264787	Family3_GokushovirinaeB_KT264787	Rat	Other mammal	34	5209
12770	Family3_GokushovirinaeB_KT264795	Family3_GokushovirinaeB_KT264795	Human	Primate	46	5338
12769	Family3_GokushovirinaeB_KT264797	Family3_GokushovirinaeB_KT264797	Fox	Other mammal	48	5326
12238	Family3_GokushovirinaeB_KT264801	Family3_GokushovirinaeB_KT264801	Raccoon	Other mammal	51	5564
14439	Family3_GokushovirinaeB_KT264800	Family3_GokushovirinaeB_KT264801	Mink	Other mammal	50	5562
11457	Family3_GokushovirinaeB_KT264805	Family3_GokushovirinaeB_KT264805	Monkey feces	Primate	43	5657
12750	Family3_GokushovirinaeB_MG945693	Family3_GokushovirinaeB_KT264805	Pig	Other mammal	43	5399
12759	Family3_GokushovirinaeB_MG945519	Family3_GokushovirinaeB_KT264805	Pig	Other mammal	43	5590
14733	Family3_GokushovirinaeB_MG945809	Family3_GokushovirinaeB_KT264805	Pig	Other mammal	43	5496
11456	Family3_GokushovirinaeB_KT264832	Family3_GokushovirinaeB_KT264832	Fox	Other mammal	32	5682
11273	Family3_GokushovirinaeB_KX513873	Family3_GokushovirinaeB_KX513873	Human	Primate	50	5631	Firmicutes	Clostridia	Eubacteriales	Oscillospiraceae	Faecalibacterium	Faecalibacterium
11720	Family3_GokushovirinaeB_Shkoporov_5664	Family3_GokushovirinaeB_KX513873	Human	Primate	50	5664	Firmicutes	Clostridia	Eubacteriales	Oscillospiraceae	Faecalibacterium	Faecalibacterium
11736	Family3_GokushovirinaeB_Nadia_combined_trimmed_NODE_2661_length_5746_cov_441258303	Family3_GokushovirinaeB_KX513873	Human	Primate	49	5746	Firmicutes	Clostridia	Eubacteriales	Oscillospiraceae	Faecalibacterium	Faecalibacterium
11907	Family3_GokushovirinaeB_Nadia_combined_trimmed_NODE_2848_length_5585_cov_34817902	Family3_GokushovirinaeB_KX513873	Human	Primate	49	5585
12074	Family3_GokushovirinaeB_Zhao_Control_5_NODE_56_length_5800_cov_1931543951	Family3_GokushovirinaeB_KX513873	Human	Primate	49	5800	Firmicutes	Clostridia	Eubacteriales	Oscillospiraceae	Faecalibacterium	Faecalibacterium
12220	Family3_GokushovirinaeB_Monaco_MBA1747_NODE_401_length_5560_cov_89669573	Family3_GokushovirinaeB_KX513873	Human	Primate	48	5560	Firmicutes	Clostridia	Eubacteriales	Oscillospiraceae	Faecalibacterium	Faecalibacterium
12368	Family3_GokushovirinaeB_MG945569	Family3_GokushovirinaeB_KX513873	Pig	Other mammal	49	5621
12586	Family3_GokushovirinaeB_MG945797	Family3_GokushovirinaeB_KX513873	Pig	Other mammal	49	5562	Firmicutes	Clostridia	Eubacteriales	Oscillospiraceae	Faecalibacterium	Faecalibacterium
12982	Family3_GokushovirinaeB_Rampelli_SM_01_NODE_2881_length_5708_cov_15905183	Family3_GokushovirinaeB_KX513873	Human	Primate	48	5727	Firmicutes	Clostridia	Eubacteriales	Oscillospiraceae	Faecalibacterium	Faecalibacterium
12986	Family3_GokushovirinaeB_Norman_110_NODE_14_length_5738_cov_72198839	Family3_GokushovirinaeB_KX513873	Human	Primate	49	5738
13010	Family3_GokushovirinaeB_MG945186	Family3_GokushovirinaeB_KX513873	Pig	Other mammal	49	5631	Firmicutes	Clostridia	Eubacteriales	Oscillospiraceae	Faecalibacterium	Faecalibacterium
13015	Family3_GokushovirinaeB_KT264799	Family3_GokushovirinaeB_KX513873	Human	Primate	49	5179
13801	Family3_GokushovirinaeB_Reyes_2015_F121_S_NODE_18_length_5687_cov_12901619	Family3_GokushovirinaeB_KX513873	Human	Primate	47	5706	Firmicutes	Clostridia	Eubacteriales	Oscillospiraceae	Faecalibacterium	Faecalibacterium
14186	Family3_GokushovirinaeB_Norman_69_NODE_21_length_5612_cov_20109412	Family3_GokushovirinaeB_KX513873	Human	Primate	48	5612
14192	Family3_GokushovirinaeB_Nadia_combined_trimmed_NODE_2863_length_5569_cov_21604099	Family3_GokushovirinaeB_KX513873	Human	Primate	48	5569	Firmicutes	Clostridia	Eubacteriales	Oscillospiraceae	Faecalibacterium	Faecalibacterium
14296	Family3_GokushovirinaeB_Reyes_2015_F23_T1_NODE_55_length_5803_cov_267164553	Family3_GokushovirinaeB_KX513873	Human	Primate	50	5803
15169	Family3_GokushovirinaeB_Norman_123_NODE_21_length_5584_cov_4971316875	Family3_GokushovirinaeB_KX513873	Human	Primate	48	5603	Firmicutes	Clostridia	Eubacteriales	Oscillospiraceae	Faecalibacterium	Faecalibacterium
11455	Family3_GokushovirinaeB_Ly_CA23_ion_torrent_NODE_174_length_5167_cov_127052817	Family3_GokushovirinaeB_Ly_CA23_ion_torrent_NODE_174_length_5167_cov_127052817	Human	Primate	46	5167
12550	Family3_GokushovirinaeB_Ly_CA6_ion_torrent_NODE_170_length_5418_cov_26532911	Family3_GokushovirinaeB_Ly_CA6_ion_torrent_NODE_170_length_5418_cov_26532911	Human	Primate	44	5418
13188	Family3_GokushovirinaeB_Ly_CA12_ion_torrent_NODE_56_length_5196_cov_16079751	Family3_GokushovirinaeB_Ly_CA6_ion_torrent_NODE_170_length_5418_cov_26532911	Human	Primate	43	5196
11591	Family3_GokushovirinaeB_Ly_CA6_ion_torrent_NODE_178_length_5267_cov_203007675	Family3_GokushovirinaeB_Ly_CA6_ion_torrent_NODE_178_length_5267_cov_203007675	Human	Primate	47	5267
11272	Family3_GokushovirinaeB_Ly_CA87_ion_torrent_NODE_72_length_5099_cov_2901111420	Family3_GokushovirinaeB_Ly_CA87_ion_torrent_NODE_72_length_5099_cov_2901111420	Human	Primate	45	5099
12236	Family3_GokushovirinaeB_Ly_CA90_ion_torrent_NODE_32_length_5402_cov_482692725	Family3_GokushovirinaeB_Ly_CA90_ion_torrent_NODE_32_length_5402_cov_482692725	Human	Primate	47	5402	Firmicutes	Clostridia	Eubacteriales		Lawsonibacter	Lawsonibacter
13837	Family3_GokushovirinaeB_MG945869	Family3_GokushovirinaeB_Ly_CA90_ion_torrent_NODE_32_length_5402_cov_482692725	Fox	Other mammal	49	5392
14110	Family3_GokushovirinaeB_MG945855	Family3_GokushovirinaeB_Ly_CA90_ion_torrent_NODE_32_length_5402_cov_482692725	Mink	Other mammal	48	5500
14989	Family3_GokushovirinaeB_MG025518	Family3_GokushovirinaeB_MG025518	Fur seal feces	Other mammal	41	4907
12548	Family3_GokushovirinaeB_MG641186	Family3_GokushovirinaeB_MG641186	Alces alces	Other mammal	37	4892
14191	Family3_GokushovirinaeB_NC_040373	Family3_GokushovirinaeB_MG641186	Alces alces	Other mammal	37	4892
13401	Family3_GokushovirinaeB_MG883718	Family3_GokushovirinaeB_MG883718	Pig	Other mammal	40	4837
14527	Family3_GokushovirinaeB_KT264775	Family3_GokushovirinaeB_MG883718	Monkey feces	Primate	39	4710	Firmicutes	Clostridia	Eubacteriales	Lachnospiraceae	Blautia	Blautia
14526	Family3_GokushovirinaeB_MG883722	Family3_GokushovirinaeB_MG883722	Pig	Other mammal	38	5003
11271	Family3_GokushovirinaeB_MG945135	Family3_GokushovirinaeB_MG945135	Dog	Other mammal	49	5474
11713	Family3_GokushovirinaeB_Zuo_S2_NODE_244_length_10634_cov_1002804613	Family3_GokushovirinaeB_MG945135	Human	Primate	49	5412
11749	Family3_GokushovirinaeB_KT264798	Family3_GokushovirinaeB_MG945135	Human	Primate	47	5477
12761	Family3_GokushovirinaeB_MG945381	Family3_GokushovirinaeB_MG945135	Pig	Other mammal	48	5503
12967	Family3_GokushovirinaeB_Zuo_N11_NODE_509_length_5962_cov_10407991	Family3_GokushovirinaeB_MG945135	Human	Primate	48	5962
12977	Family3_GokushovirinaeB_Shkoporov_5653	Family3_GokushovirinaeB_MG945135	Human	Primate	49	5653
13000	Family3_GokushovirinaeB_MG945780	Family3_GokushovirinaeB_MG945135	Pig	Other mammal	47	5468
13784	Family3_GokushovirinaeB_MG945138	Family3_GokushovirinaeB_MG945135	Pig	Other mammal	48	5505
14363	Family3_GokushovirinaeB_MG945139	Family3_GokushovirinaeB_MG945139	Pig	Other mammal	47	5185
14300	Family3_GokushovirinaeB_MG945146	Family3_GokushovirinaeB_MG945146	Pig	Other mammal	46	5095
11589	Family3_GokushovirinaeB_MG945150	Family3_GokushovirinaeB_MG945150	Pig	Other mammal	40	5038
13744	Family3_GokushovirinaeB_MG945742	Family3_GokushovirinaeB_MG945150	Pig	Other mammal	40	5624
11747	Family3_GokushovirinaeB_MG945157	Family3_GokushovirinaeB_MG945157	Pig	Other mammal	47	5257
11936	Family3_GokushovirinaeB_MG945144	Family3_GokushovirinaeB_MG945157	Pig	Other mammal	50	4823
12201	Family3_GokushovirinaeB_Zhao_Control_5_NODE_57_length_5768_cov_2142410817	Family3_GokushovirinaeB_MG945157	Human	Primate	47	5768
13400	Family3_GokushovirinaeB_MG945391	Family3_GokushovirinaeB_MG945157	Pig	Other mammal	48	5367
13560	Family3_GokushovirinaeB_Norman_160_NODE_69_length_5599_cov_435644300	Family3_GokushovirinaeB_MG945157	Human	Primate	47	5599
13642	Family3_GokushovirinaeB_MG945136	Family3_GokushovirinaeB_MG945157	Pig	Other mammal	48	5433
13689	Family3_GokushovirinaeB_MG945908	Family3_GokushovirinaeB_MG945157	Pig	Other mammal	49	4307
13745	Family3_GokushovirinaeB_MG945199	Family3_GokushovirinaeB_MG945157	Pig	Other mammal	49	5225
14028	Family3_GokushovirinaeB_Ly_CA15_ion_torrent_NODE_91_length_5565_cov_310910163	Family3_GokushovirinaeB_MG945157	Human	Primate	47	5568	Firmicutes	Clostridia	Eubacteriales	Oscillospiraceae	Faecalibacterium	Faecalibacterium
12372	Family3_GokushovirinaeB_MG945158	Family3_GokushovirinaeB_MG945158	Pig	Other mammal	43	5009
14663	Family3_GokushovirinaeB_MG945172	Family3_GokushovirinaeB_MG945172	Pig	Other mammal	40	4213
11270	Family3_GokushovirinaeB_MG945181	Family3_GokushovirinaeB_MG945181	Pig	Other mammal	45	5000
12311	Family3_GokushovirinaeB_MG945340	Family3_GokushovirinaeB_MG945181	Pig	Other mammal	44	4904	Proteobacteria	Betaproteobacteria	Burkholderiales	Sutterellaceae	Parasutterella	Parasutterella
12235	Family3_GokushovirinaeB_MG945203	Family3_GokushovirinaeB_MG945203	Pig	Other mammal	46	5108	Firmicutes	Clostridia	Eubacteriales	Oscillospiraceae	Ruminococcus	Ruminococcus
12522	Family3_GokushovirinaeB_MG945589	Family3_GokushovirinaeB_MG945203	Pig	Other mammal	48	4960
12544	Family3_GokushovirinaeB_MG945207	Family3_GokushovirinaeB_MG945203	Pig	Other mammal	47	5057
14332	Family3_GokushovirinaeB_MG945765	Family3_GokushovirinaeB_MG945203	Pig	Other mammal	48	5073
11269	Family3_GokushovirinaeB_MG945211	Family3_GokushovirinaeB_MG945211	Pig	Other mammal	45	4986
13710	Family3_GokushovirinaeB_MG945213	Family3_GokushovirinaeB_MG945213	Pig	Other mammal	45	4873	Nitrospirae	Nitrospira	Nitrospirales	Nitrospiraceae	Nitrospira	Nitrospira
13880	Family3_GokushovirinaeB_MG945217	Family3_GokushovirinaeB_MG945217	Pig	Other mammal	42	4832
13459	Family3_GokushovirinaeB_MG945219	Family3_GokushovirinaeB_MG945219	Pig	Other mammal	45	5201	Firmicutes	Clostridia	Eubacteriales	Oscillospiraceae	Faecalibacterium	Faecalibacterium
11746	Family3_GokushovirinaeB_MG945223	Family3_GokushovirinaeB_MG945223	Cow	Other mammal	50	5145
12731	Family3_GokushovirinaeB_NC_040350	Family3_GokushovirinaeB_MG945223	Alces alces	Other mammal	38	5497
14588	Family3_GokushovirinaeB_MG641182	Family3_GokushovirinaeB_MG945223	Alces alces	Other mammal	38	5497
14067	Family3_GokushovirinaeB_MG945226	Family3_GokushovirinaeB_MG945226	Alces alces	Other mammal	46	4474
14740	Family3_GokushovirinaeB_MG945684	Family3_GokushovirinaeB_MG945226	Pig	Other mammal	42	4972
13938	Family3_GokushovirinaeB_MG945232	Family3_GokushovirinaeB_MG945232	Pig	Other mammal	46	5101
14419	Family3_GokushovirinaeB_MG945783	Family3_GokushovirinaeB_MG945232	Pig	Other mammal	46	5102
14172	Family3_GokushovirinaeB_MG945238	Family3_GokushovirinaeB_MG945238	Pig	Other mammal	49	5060
11268	Family3_GokushovirinaeB_MG945242	Family3_GokushovirinaeB_MG945242	Dog	Other mammal	40	5320
13009	Family3_GokushovirinaeB_MG945247	Family3_GokushovirinaeB_MG945247	Alces alces	Other mammal	42	4922
12106	Family3_GokushovirinaeB_MG945271	Family3_GokushovirinaeB_MG945271	Cow	Other mammal	38	5626
11374	Family3_GokushovirinaeB_MG945273	Family3_GokushovirinaeB_MG945273	Alces alces	Other mammal	49	4952
13709	Family3_GokushovirinaeB_MG945274	Family3_GokushovirinaeB_MG945274	Alces alces	Other mammal	42	5414
14458	Family3_GokushovirinaeB_MG945286	Family3_GokushovirinaeB_MG945286	Alces alces	Other mammal	35	5332
14510	Family3_GokushovirinaeB_MG945287	Family3_GokushovirinaeB_MG945287	Yak	Other mammal	40	4356
11935	Family3_GokushovirinaeB_MG945296	Family3_GokushovirinaeB_MG945296	Pig	Other mammal	46	5226
12344	Family3_GokushovirinaeB_NZ_JACOQJ010000002_Dysosmobacter_NSJ-60	Family3_GokushovirinaeB_MG945296	Homo sapiens feces	Primate	45	5480	Firmicutes	Clostridia	Clostridales	Oscillospiraceae	Dysosmobacter
12716	Family3_GokushovirinaeB_Shkoporov_5326	Family3_GokushovirinaeB_MG945296	Human	Primate	45	5326
11933	Family3_GokushovirinaeB_MG945303	Family3_GokushovirinaeB_MG945303	Pig	Other mammal	42	4557	Firmicutes	Clostridia	Eubacteriales		Emergencia	Emergencia
13566	Family3_GokushovirinaeB_MG945393	Family3_GokushovirinaeB_MG945303	Pig	Other mammal	42	4964
14933	Family3_GokushovirinaeB_MG945306	Family3_GokushovirinaeB_MG945306	Yak	Other mammal	37	5331
12105	Family3_GokushovirinaeB_MG945307	Family3_GokushovirinaeB_MG945307	Yak	Other mammal	43	5488
11932	Family3_GokushovirinaeB_MG945310	Family3_GokushovirinaeB_MG945310	Yak	Other mammal	42	5250
12367	Family3_GokushovirinaeB_MG945672	Family3_GokushovirinaeB_MG945310	Cow	Other mammal	36	5379
12764	Family3_GokushovirinaeB_MG945312	Family3_GokushovirinaeB_MG945310	Yak	Other mammal	40	5318
13510	Family3_GokushovirinaeB_MG945311	Family3_GokushovirinaeB_MG945310	Yak	Other mammal	38	5356
12104	Family3_GokushovirinaeB_MG945317	Family3_GokushovirinaeB_MG945317	Pig	Other mammal	38	5278
11266	Family3_GokushovirinaeB_MG945318	Family3_GokushovirinaeB_MG945318	Pig	Other mammal	43	4885	Proteobacteria	Betaproteobacteria	Burkholderiales	Sutterellaceae	Parasutterella	Parasutterella
11453	Family3_GokushovirinaeB_MG945163	Family3_GokushovirinaeB_MG945318	Pig	Other mammal	43	4938
11570	Family3_GokushovirinaeB_Shkoporov_5000	Family3_GokushovirinaeB_MG945318	Human	Primate	44	5000
11588	Family3_GokushovirinaeB_MG945193	Family3_GokushovirinaeB_MG945318	Pig	Other mammal	46	4225
11721	Family3_GokushovirinaeB_Shkoporov_5272	Family3_GokushovirinaeB_MG945318	Human	Primate	46	5272
11723	Family3_GokushovirinaeB_Shkoporov_5152	Family3_GokushovirinaeB_MG945318	Human	Primate	49	5152	Firmicutes	Clostridia	Eubacteriales	Oscillospiraceae	Flavonifractor	Flavonifractor
11724	Family3_GokushovirinaeB_Norman_109_NODE_29_length_5374_cov_12012408	Family3_GokushovirinaeB_MG945318	Human	Primate	46	5374
11739	Family3_GokushovirinaeB_Minot_Diet_SRR5088943_NODE_412_length_5137_cov_3257379	Family3_GokushovirinaeB_MG945318	Human	Primate	46	5137
11741	Family3_GokushovirinaeB_MG945467	Family3_GokushovirinaeB_MG945318	Human	Primate	50	5083	Firmicutes	Clostridia	Eubacteriales	Oscillospiraceae	Flavonifractor	Flavonifractor
11920	Family3_GokushovirinaeB_MH617506	Family3_GokushovirinaeB_MG945318	Macaque	Primate	40	5285
11928	Family3_GokushovirinaeB_MG945454	Family3_GokushovirinaeB_MG945318	Pig	Other mammal	40	5274
11930	Family3_GokushovirinaeB_MG945399	Family3_GokushovirinaeB_MG945318	Pig	Other mammal	40	6330	Bacteroidetes	Flavobacteriia	Flavobacteriales	Weeksellaceae	Elizabethkingia	Elizabethkingia
12103	Family3_GokushovirinaeB_MG945363	Family3_GokushovirinaeB_MG945318	Pig	Other mammal	43	4815	Bacteroidetes	Bacteroidia	Bacteroidales	Bacteroidaceae	Bacteroides	Bacteroides
12336	Family3_GokushovirinaeB_Zuo_F3_NODE_2608_length_5155_cov_648744314	Family3_GokushovirinaeB_MG945318	Human	Primate	40	5177
12345	Family3_GokushovirinaeB_Norman_153_NODE_46_length_5158_cov_7382324	Family3_GokushovirinaeB_MG945318	Human	Primate	44	5160
12347	Family3_GokushovirinaeB_Norman_117_NODE_46_length_5118_cov_249493186	Family3_GokushovirinaeB_MG945318	Human	Primate	40	5118
12348	Family3_GokushovirinaeB_Norman_107_NODE_58_length_5188_cov_16741477	Family3_GokushovirinaeB_MG945318	Human	Primate	40	5190
12473	Family3_GokushovirinaeB_Zuo_C9_NODE_908_length_5202_cov_7660385	Family3_GokushovirinaeB_MG945318	Human	Primate	46	5202
12479	Family3_GokushovirinaeB_Shkoporov_5033	Family3_GokushovirinaeB_MG945318	Human	Primate	46	5035
12481	Family3_GokushovirinaeB_Reyes_2015_F194_T2_NODE_21_length_5485_cov_8620754	Family3_GokushovirinaeB_MG945318	Human	Primate	48	4798	Firmicutes	Clostridia	Eubacteriales	Oscillospiraceae	Flavonifractor	Flavonifractor
12503	Family3_GokushovirinaeB_Minot_Diet_SRR5088942_NODE_390_length_5171_cov_22387217	Family3_GokushovirinaeB_MG945318	Human	Primate	50	5173	Firmicutes	Clostridia	Eubacteriales	Oscillospiraceae	Flavonifractor	Flavonifractor
12513	Family3_GokushovirinaeB_MG945796	Family3_GokushovirinaeB_MG945318	Pig	Other mammal	47	4989	Firmicutes	Clostridia	Eubacteriales	Oscillospiraceae	Ruminococcus	Ruminococcus
12514	Family3_GokushovirinaeB_MG945793	Family3_GokushovirinaeB_MG945318	Pig	Other mammal	45	4803
12528	Family3_GokushovirinaeB_MG945444	Family3_GokushovirinaeB_MG945318	Pig	Other mammal	45	5028
12537	Family3_GokushovirinaeB_MG945387	Family3_GokushovirinaeB_MG945318	Pig	Other mammal	46	4832
12542	Family3_GokushovirinaeB_MG945346	Family3_GokushovirinaeB_MG945318	Pig	Other mammal	45	4888	Firmicutes	Clostridia	Eubacteriales		Lawsonibacter	Lawsonibacter
12543	Family3_GokushovirinaeB_MG945325	Family3_GokushovirinaeB_MG945318	Pig	Other mammal	48	4865
12547	Family3_GokushovirinaeB_MG945153	Family3_GokushovirinaeB_MG945318	Pig	Other mammal	43	4913
12549	Family3_GokushovirinaeB_Ly_CA87_ion_torrent_NODE_71_length_5331_cov_41377748	Family3_GokushovirinaeB_MG945318	Human	Primate	46	5333
12553	Family3_GokushovirinaeB_KT264769	Family3_GokushovirinaeB_MG945318	Fox	Other mammal	42	4821
12555	Family3_GokushovirinaeB_FOXE01000003_Oscillibacter_sp_PC13	Family3_GokushovirinaeB_MG945318	Unknown	Unknown	44	5610	Firmicutes	Clostridia	Clostridales	Oscillospiraceae	Oscillibacter
12726	Family3_GokushovirinaeB_Norman_126_NODE_33_length_4946_cov_7344306	Family3_GokushovirinaeB_MG945318	Human	Primate	40	4946
12758	Family3_GokushovirinaeB_MG945541	Family3_GokushovirinaeB_MG945318	Pig	Other mammal	42	4916
12765	Family3_GokushovirinaeB_MG945134	Family3_GokushovirinaeB_MG945318	Pig	Other mammal	43	5105	Firmicutes	Clostridia	Eubacteriales		Emergencia	Emergencia
12979	Family3_GokushovirinaeB_Shkoporov_5024	Family3_GokushovirinaeB_MG945318	Human	Primate	43	5024
12983	Family3_GokushovirinaeB_Norman_165_NODE_35_length_5019_cov_29188759	Family3_GokushovirinaeB_MG945318	Human	Primate	44	5019	Firmicutes	Clostridia	Eubacteriales	Oscillospiraceae	Flavonifractor	Flavonifractor
13298	Family3_GokushovirinaeB_MG945787	Family3_GokushovirinaeB_MG945318	Pig	Other mammal	45	5008
13511	Family3_GokushovirinaeB_MG945205	Family3_GokushovirinaeB_MG945318	Pig	Other mammal	46	4902	Firmicutes	Clostridia	Eubacteriales	Oscillospiraceae	Flavonifractor	Flavonifractor
13690	Family3_GokushovirinaeB_KT264765	Family3_GokushovirinaeB_MG945318	Human	Primate	40	5013
13773	Family3_GokushovirinaeB_Shkoporov_5150	Family3_GokushovirinaeB_MG945318	Human	Primate	46	5150
13778	Family3_GokushovirinaeB_KT264749	Family3_GokushovirinaeB_MG945318	Human	Primate	46	5242
13806	Family3_GokushovirinaeB_MG945499	Family3_GokushovirinaeB_MG945318	Dog	Other mammal	44	5128
13817	Family3_GokushovirinaeB_KT264750	Family3_GokushovirinaeB_MG945318	Human	Primate	46	5065
13841	Family3_GokushovirinaeB_Zuo_N10_NODE_1129_length_5569_cov_6846210	Family3_GokushovirinaeB_MG945318	Human	Primate	46	5569
13842	Family3_GokushovirinaeB_Shkoporov_5232	Family3_GokushovirinaeB_MG945318	Human	Primate	46	5232
14063	Family3_GokushovirinaeB_MG945225	Family3_GokushovirinaeB_MG945318	Pig	Other mammal	42	4464
14491	Family3_GokushovirinaeB_MG883711	Family3_GokushovirinaeB_MG945318	Pig	Other mammal	43	5311
14594	Family3_GokushovirinaeB_KT264767	Family3_GokushovirinaeB_MG945318	Human	Primate	44	4833	Firmicutes	Clostridia	Eubacteriales	Oscillospiraceae	Flavonifractor	Flavonifractor
14609	Family3_GokushovirinaeB_MG945710	Family3_GokushovirinaeB_MG945318	Pig	Other mammal	47	4846
14621	Family3_GokushovirinaeB_MG945428	Family3_GokushovirinaeB_MG945318	Pig	Other mammal	42	4780
14629	Family3_GokushovirinaeB_MH552509	Family3_GokushovirinaeB_MG945318	Macaque	Primate	42	5135
14682	Family3_GokushovirinaeB_MG945486	Family3_GokushovirinaeB_MG945318	Pig	Other mammal	46	4911
14711	Family3_GokushovirinaeB_MH649004	Family3_GokushovirinaeB_MG945318	Macaque	Primate	42	5137
14713	Family3_GokushovirinaeB_KT264751	Family3_GokushovirinaeB_MG945318	Human	Primate	47	5131
14775	Family3_GokushovirinaeB_Minot_Diet_SRR5088938_NODE_476_length_5185_cov_140952242	Family3_GokushovirinaeB_MG945318	Human	Primate	39	5210
14932	Family3_GokushovirinaeB_Monaco_MBA1029_NODE_12_length_10566_cov_384699553	Family3_GokushovirinaeB_MG945318	Human	Primate	40	5322
14940	Family3_GokushovirinaeB_Shkoporov_5298	Family3_GokushovirinaeB_MG945318	Human	Primate	44	5298
15051	Family3_GokushovirinaeB_MG945237	Family3_GokushovirinaeB_MG945318	Pig	Other mammal	46	4765
15165	Family3_GokushovirinaeB_Zuo_N5_NODE_268_length_5164_cov_9052848	Family3_GokushovirinaeB_MG945318	Human	Primate	38	5189
12763	Family3_GokushovirinaeB_MG945335	Family3_GokushovirinaeB_MG945335	Pig	Other mammal	40	5399
13936	Family3_GokushovirinaeB_MG945778	Family3_GokushovirinaeB_MG945335	Pig	Other mammal	41	5402
14484	Family3_GokushovirinaeB_MG945338	Family3_GokushovirinaeB_MG945338	Yak	Other mammal	36	5790
14610	Family3_GokushovirinaeB_MG945351	Family3_GokushovirinaeB_MG945351	Pig	Other mammal	39	5466
12233	Family3_GokushovirinaeB_MG945355	Family3_GokushovirinaeB_MG945355	Pig	Other mammal	42	4947
12541	Family3_GokushovirinaeB_MG945359	Family3_GokushovirinaeB_MG945359	Pig	Other mammal	40	4687
14194	Family3_GokushovirinaeB_MG945700	Family3_GokushovirinaeB_MG945359	Pig	Other mammal	42	5006
14714	Family3_GokushovirinaeB_MG945431	Family3_GokushovirinaeB_MG945359	Pig	Other mammal	41	4675	Proteobacteria	Deltaproteobacteria	Desulfovibrionales	Desulfovibrionaceae	Desulfovibrio	Desulfovibrio
14957	Family3_GokushovirinaeB_MG945376	Family3_GokushovirinaeB_MG945376	Pig	Other mammal	43	3611
14195	Family3_GokushovirinaeB_MG945378	Family3_GokushovirinaeB_MG945378	Pig	Other mammal	44	4045	Firmicutes	Clostridia	Eubacteriales	Oscillospiraceae	Faecalibacterium	Faecalibacterium
11451	Family3_GokushovirinaeB_MG945385	Family3_GokushovirinaeB_MG945385	Pig	Other mammal	46	5208
11458	Family3_GokushovirinaeB_KT264796	Family3_GokushovirinaeB_MG945385	Human	Primate	47	5417
11742	Family3_GokushovirinaeB_MG945416	Family3_GokushovirinaeB_MG945385	Pig	Other mammal	46	5385
11743	Family3_GokushovirinaeB_MG945410	Family3_GokushovirinaeB_MG945385	Pig	Other mammal	46	5385
12493	Family3_GokushovirinaeB_Monaco_MBA4031_NODE_230_length_5768_cov_39108524	Family3_GokushovirinaeB_MG945385	Human	Primate	46	5768
14112	Family3_GokushovirinaeB_MG945347	Family3_GokushovirinaeB_MG945385	Pig	Other mammal	46	5373
14420	Family3_GokushovirinaeB_MG945538	Family3_GokushovirinaeB_MG945385	Pig	Other mammal	46	5241
14765	Family3_GokushovirinaeB_MG945319	Family3_GokushovirinaeB_MG945385	Pig	Other mammal	47	5213
14954	Family3_GokushovirinaeB_MG945746	Family3_GokushovirinaeB_MG945385	Pig	Other mammal	46	5289
14964	Family3_GokushovirinaeB_MG945389	Family3_GokushovirinaeB_MG945385	Pig	Other mammal	46	5202
12538	Family3_GokushovirinaeB_MG945386	Family3_GokushovirinaeB_MG945386	Pig	Other mammal	38	5639
14515	Family3_GokushovirinaeB_MG945775	Family3_GokushovirinaeB_MG945386	Pig	Other mammal	38	4923
11450	Family3_GokushovirinaeB_MG945394	Family3_GokushovirinaeB_MG945394	Pig	Other mammal	46	5345
13603	Family3_GokushovirinaeB_Monaco_MBA1759_NODE_102_length_5507_cov_19058327	Family3_GokushovirinaeB_MG945394	Human	Primate	48	5509
11449	Family3_GokushovirinaeB_MG945403	Family3_GokushovirinaeB_MG945403	Pig	Other mammal	42	4756
12517	Family3_GokushovirinaeB_MG945740	Family3_GokushovirinaeB_MG945403	Pig	Other mammal	43	4997
12746	Family3_GokushovirinaeB_MG945736	Family3_GokushovirinaeB_MG945403	Pig	Other mammal	46	4980
12762	Family3_GokushovirinaeB_MG945339	Family3_GokushovirinaeB_MG945403	Pig	Other mammal	43	5099
12766	Family3_GokushovirinaeB_MG883719	Family3_GokushovirinaeB_MG945403	Pig	Other mammal	44	4970
14543	Family3_GokushovirinaeB_MG945372	Family3_GokushovirinaeB_MG945403	Pig	Other mammal	47	4826
12531	Family3_GokushovirinaeB_MG945423	Family3_GokushovirinaeB_MG945423	Pig	Other mammal	48	5313
12530	Family3_GokushovirinaeB_MG945424	Family3_GokushovirinaeB_MG945424	Pig	Other mammal	43	5021
12534	Family3_GokushovirinaeB_MG945398	Family3_GokushovirinaeB_MG945424	Pig	Other mammal	43	5025
12232	Family3_GokushovirinaeB_MG945429	Family3_GokushovirinaeB_MG945429	Pig	Other mammal	43	5104
12231	Family3_GokushovirinaeB_MG945435	Family3_GokushovirinaeB_MG945435	Pig	Other mammal	43	4800
11265	Family3_GokushovirinaeB_MG945437	Family3_GokushovirinaeB_MG945437	Yak	Other mammal	38	5507
12529	Family3_GokushovirinaeB_MG945440	Family3_GokushovirinaeB_MG945440	Yak	Other mammal	38	5259
14669	Family3_GokushovirinaeB_MG945459	Family3_GokushovirinaeB_MG945459	Pig	Other mammal	43	4926
12527	Family3_GokushovirinaeB_MG945461	Family3_GokushovirinaeB_MG945461	Pig	Other mammal	43	5241
13006	Family3_GokushovirinaeB_MG945489	Family3_GokushovirinaeB_MG945489	Pig	Other mammal	37	4760
13216	Family3_GokushovirinaeB_MG945152	Family3_GokushovirinaeB_MG945489	Pig	Other mammal	38	4802
14942	Family3_GokushovirinaeB_MG945508	Family3_GokushovirinaeB_MG945508	Pig	Other mammal	37	5030
14389	Family3_GokushovirinaeB_MG945517	Family3_GokushovirinaeB_MG945517	Pig	Other mammal	45	4985
11264	Family3_GokushovirinaeB_MG945523	Family3_GokushovirinaeB_MG945523	Pig	Other mammal	41	5614
11263	Family3_GokushovirinaeB_MG945530	Family3_GokushovirinaeB_MG945530	Pig	Other mammal	43	5193
12717	Family3_GokushovirinaeB_Shkoporov_5196	Family3_GokushovirinaeB_MG945530	Human	Primate	43	5196
13005	Family3_GokushovirinaeB_MG945543	Family3_GokushovirinaeB_MG945543	Pig	Other mammal	53	5036
14169	Family3_GokushovirinaeB_MG945283	Family3_GokushovirinaeB_MG945543	Alces alces	Other mammal	56	5297
12524	Family3_GokushovirinaeB_MG945548	Family3_GokushovirinaeB_MG945548	Pig	Other mammal	46	4986
13605	Family3_GokushovirinaeB_MG945550	Family3_GokushovirinaeB_MG945550	Pig	Other mammal	42	5490
15016	Family3_GokushovirinaeB_MG945552	Family3_GokushovirinaeB_MG945552	Pig	Other mammal	51	4477
11262	Family3_GokushovirinaeB_MG945553	Family3_GokushovirinaeB_MG945553	Pig	Other mammal	42	4976
12369	Family3_GokushovirinaeB_MG945565	Family3_GokushovirinaeB_MG945565	Pig	Other mammal	46	5058
12383	Family3_GokushovirinaeB_MG945586	Family3_GokushovirinaeB_MG945586	Pig	Other mammal	43	4928	Bacteroidetes	Bacteroidia	Bacteroidales	Rikenellaceae	Alistipes	Alistipes
12523	Family3_GokushovirinaeB_MG945570	Family3_GokushovirinaeB_MG945586	Pig	Other mammal	44	4864
12533	Family3_GokushovirinaeB_MG945407	Family3_GokushovirinaeB_MG945586	Pig	Other mammal	44	4932	Proteobacteria	Betaproteobacteria	Nitrosomonadales	Gallionellaceae	Gallionella	Gallionella
13303	Family3_GokushovirinaeB_MG945333	Family3_GokushovirinaeB_MG945586	Pig	Other mammal	45	4884
13506	Family3_GokushovirinaeB_Shkoporov_4884	Family3_GokushovirinaeB_MG945586	Human	Primate	45	4886
11927	Family3_GokushovirinaeB_MG945587	Family3_GokushovirinaeB_MG945587	Pig	Other mammal	44	4860
12756	Family3_GokushovirinaeB_MG945596	Family3_GokushovirinaeB_MG945587	Pig	Other mammal	45	4845
11447	Family3_GokushovirinaeB_MG945590	Family3_GokushovirinaeB_MG945590	Pig	Other mammal	44	5415
12518	Family3_GokushovirinaeB_MG945720	Family3_GokushovirinaeB_MG945590	Pig	Other mammal	40	5235
14525	Family3_GokushovirinaeB_MG945591	Family3_GokushovirinaeB_MG945591	Pig	Other mammal	54	5089
14828	Family3_GokushovirinaeB_MG945592	Family3_GokushovirinaeB_MG945592	Pig	Other mammal	41	4883	Firmicutes	Clostridia	Eubacteriales		Emergencia	Emergencia
12754	Family3_GokushovirinaeB_MG945597	Family3_GokushovirinaeB_MG945597	Cow	Other mammal	46	5256
14680	Family3_GokushovirinaeB_MG945598	Family3_GokushovirinaeB_MG945598	Pig	Other mammal	43	4979
12229	Family3_GokushovirinaeB_MG945600	Family3_GokushovirinaeB_MG945600	Yak	Other mammal	37	5325
12753	Family3_GokushovirinaeB_MG945607	Family3_GokushovirinaeB_MG945607	Yak	Other mammal	40	5317
13004	Family3_GokushovirinaeB_MG945545	Family3_GokushovirinaeB_MG945607	Pig	Other mammal	39	5092
13984	Family3_GokushovirinaeB_MG945145	Family3_GokushovirinaeB_MG945607	Pig	Other mammal	39	4723
13641	Family3_GokushovirinaeB_MG945624	Family3_GokushovirinaeB_MG945624	Cow	Other mammal	38	5769
14982	Family3_GokushovirinaeB_MG945627	Family3_GokushovirinaeB_MG945627	Cow	Other mammal	38	5367
11587	Family3_GokushovirinaeB_MG945635	Family3_GokushovirinaeB_MG945635	Cow	Other mammal	34	5144
12504	Family3_GokushovirinaeB_MG945221	Family3_GokushovirinaeB_MG945635	Cow	Other mammal	35	5198
12744	Family3_GokushovirinaeB_MG945891	Family3_GokushovirinaeB_MG945635	Cow	Other mammal	40	5233
12228	Family3_GokushovirinaeB_MG945639	Family3_GokushovirinaeB_MG945639	Cow	Other mammal	40	5385
11261	Family3_GokushovirinaeB_MG945645	Family3_GokushovirinaeB_MG945645	Bird	Bird	44	4998
12521	Family3_GokushovirinaeB_MG945646	Family3_GokushovirinaeB_MG945646	Bird	Bird	42	4919	Firmicutes	Clostridia	Eubacteriales	Oscillospiraceae	Ruminococcus	Ruminococcus
11585	Family3_GokushovirinaeB_MG945665	Family3_GokushovirinaeB_MG945665	Pig	Other mammal	38	4592
11950	Family3_GokushovirinaeB_MG945331	Family3_GokushovirinaeB_MG945665	Pig	Other mammal	46	4732
12230	Family3_GokushovirinaeB_MG945490	Family3_GokushovirinaeB_MG945665	Pig	Other mammal	38	4506
12525	Family3_GokushovirinaeB_MG945501	Family3_GokushovirinaeB_MG945665	Pig	Other mammal	39	4451
12545	Family3_GokushovirinaeB_MG945196	Family3_GokushovirinaeB_MG945665	Pig	Other mammal	39	4542
12736	Family3_GokushovirinaeB_Monaco_MBA1750_NODE_1407_length_4644_cov_45964916	Family3_GokushovirinaeB_MG945665	Human	Primate	44	4644
14196	Family3_GokushovirinaeB_MG945343	Family3_GokushovirinaeB_MG945665	Pig	Other mammal	40	4440
14349	Family3_GokushovirinaeB_MG945729	Family3_GokushovirinaeB_MG945665	Pig	Other mammal	40	4705
14823	Family3_GokushovirinaeB_MG945782	Family3_GokushovirinaeB_MG945665	Pig	Other mammal	41	4470
11446	Family3_GokushovirinaeB_MG945673	Family3_GokushovirinaeB_MG945673	Pig	Other mammal	46	4906
12366	Family3_GokushovirinaeB_MG945758	Family3_GokushovirinaeB_MG945673	Pig	Other mammal	45	4715
12516	Family3_GokushovirinaeB_MG945768	Family3_GokushovirinaeB_MG945673	Pig	Other mammal	45	4916
13399	Family3_GokushovirinaeB_MG945438	Family3_GokushovirinaeB_MG945673	Pig	Other mammal	46	4842
11584	Family3_GokushovirinaeB_MG945675	Family3_GokushovirinaeB_MG945675	Pig	Other mammal	44	5022	Firmicutes	Clostridia	Eubacteriales	Oscillospiraceae	Flavonifractor	Flavonifractor
13001	Family3_GokushovirinaeB_MG945689	Family3_GokushovirinaeB_MG945689	Pig	Other mammal	52	5382	Firmicutes	Clostridia	Eubacteriales	Oscillospiraceae	Faecalibacterium	Faecalibacterium
11445	Family3_GokushovirinaeB_MG945691	Family3_GokushovirinaeB_MG945691	Pig	Other mammal	45	4905
11452	Family3_GokushovirinaeB_MG945190	Family3_GokushovirinaeB_MG945691	Pig	Other mammal	46	4946
13432	Family3_GokushovirinaeB_KT264756	Family3_GokushovirinaeB_MG945691	Monkey feces	Primate	46	5050
12102	Family3_GokushovirinaeB_MG945699	Family3_GokushovirinaeB_MG945699	Pig	Other mammal	46	4909
12749	Family3_GokushovirinaeB_MG945705	Family3_GokushovirinaeB_MG945705	Pig	Other mammal	44	4946
12751	Family3_GokushovirinaeB_MG945674	Family3_GokushovirinaeB_MG945705	Pig	Other mammal	44	4946
13300	Family3_GokushovirinaeB_MG945731	Family3_GokushovirinaeB_MG945705	Pig	Other mammal	44	4925
13302	Family3_GokushovirinaeB_MG945671	Family3_GokushovirinaeB_MG945705	Pig	Other mammal	44	4922
12519	Family3_GokushovirinaeB_MG945707	Family3_GokushovirinaeB_MG945707	Pig	Other mammal	41	5283	Bacteroidetes	Flavobacteriia	Flavobacteriales	Weeksellaceae	Elizabethkingia	Elizabethkingia
13845	Family3_GokushovirinaeB_MG945708	Family3_GokushovirinaeB_MG945708	Pig	Other mammal	47	5170
11583	Family3_GokushovirinaeB_MG945714	Family3_GokushovirinaeB_MG945714	Pig	Other mammal	50	5102
12748	Family3_GokushovirinaeB_MG945718	Family3_GokushovirinaeB_MG945718	Pig	Other mammal	41	4948
12747	Family3_GokushovirinaeB_MG945728	Family3_GokushovirinaeB_MG945728	Pig	Other mammal	41	4707	Firmicutes	Clostridia	Eubacteriales		Emergencia	Emergencia
13708	Family3_GokushovirinaeB_MG945366	Family3_GokushovirinaeB_MG945728	Pig	Other mammal	42	4664
14454	Family3_GokushovirinaeB_MG945297	Family3_GokushovirinaeB_MG945728	Pig	Other mammal	42	4573
12745	Family3_GokushovirinaeB_MG945738	Family3_GokushovirinaeB_MG945738	Pig	Other mammal	40	4731
12227	Family3_GokushovirinaeB_MG945741	Family3_GokushovirinaeB_MG945741	Pig	Other mammal	46	5136
13458	Family3_GokushovirinaeB_MG945620	Family3_GokushovirinaeB_MG945741	Pig	Other mammal	46	5079
13879	Family3_GokushovirinaeB_MG945301	Family3_GokushovirinaeB_MG945741	Pig	Other mammal	48	3614
14837	Family3_GokushovirinaeB_KT264802	Family3_GokushovirinaeB_MG945741	Monkey feces	Primate	46	5065
13397	Family3_GokushovirinaeB_MG945744	Family3_GokushovirinaeB_MG945744	Pig	Other mammal	46	4998
11444	Family3_GokushovirinaeB_MG945749	Family3_GokushovirinaeB_MG945749	Pig	Other mammal	40	4827
11260	Family3_GokushovirinaeB_MG945751	Family3_GokushovirinaeB_MG945751	Alces alces	Other mammal	39	5364
11267	Family3_GokushovirinaeB_MG945278	Family3_GokushovirinaeB_MG945751	Alces alces	Other mammal	39	5430
11744	Family3_GokushovirinaeB_MG945285	Family3_GokushovirinaeB_MG945751	Alces alces	Other mammal	39	5537
12365	Family3_GokushovirinaeB_MG945812	Family3_GokushovirinaeB_MG945751	Yak	Other mammal	41	5732
12998	Family3_GokushovirinaeB_MG945825	Family3_GokushovirinaeB_MG945751	Yak	Other mammal	41	5725
13003	Family3_GokushovirinaeB_MG945605	Family3_GokushovirinaeB_MG945751	Yak	Other mammal	40	5689
13008	Family3_GokushovirinaeB_MG945289	Family3_GokushovirinaeB_MG945751	Yak	Other mammal	37	4793
14967	Family3_GokushovirinaeB_MG945492	Family3_GokushovirinaeB_MG945751	Yak	Other mammal	40	5634
11443	Family3_GokushovirinaeB_MG945761	Family3_GokushovirinaeB_MG945761	Cow	Other mammal	46	4710
14027	Family3_GokushovirinaeB_MG945767	Family3_GokushovirinaeB_MG945767	Cow	Other mammal	35	5656
11442	Family3_GokushovirinaeB_MG945770	Family3_GokushovirinaeB_MG945770	Pig	Other mammal	45	5060
11448	Family3_GokushovirinaeB_MG945415	Family3_GokushovirinaeB_MG945770	Pig	Other mammal	46	5022
11454	Family3_GokushovirinaeB_MG883717	Family3_GokushovirinaeB_MG945770	Pig	Other mammal	46	5022
12515	Family3_GokushovirinaeB_MG945786	Family3_GokushovirinaeB_MG945786	Pig	Other mammal	45	5164
11924	Family3_GokushovirinaeB_MG945801	Family3_GokushovirinaeB_MG945801	Pig	Other mammal	47	5190	Firmicutes	Clostridia	Eubacteriales	Oscillospiraceae	Ruminococcus	Ruminococcus
11923	Family3_GokushovirinaeB_MG945819	Family3_GokushovirinaeB_MG945819	Pig	Other mammal	48	5302
12108	Family3_GokushovirinaeB_KT264776	Family3_GokushovirinaeB_MG945819	Monkey feces	Primate	46	5330
14021	Family3_GokushovirinaeB_MG945771	Family3_GokushovirinaeB_MG945819	Pig	Other mammal	48	5302
11922	Family3_GokushovirinaeB_MG945858	Family3_GokushovirinaeB_MG945858	Raccoon	Other mammal	47	5259
13935	Family3_GokushovirinaeB_MK496779	Family3_GokushovirinaeB_MG945858	Capybara	Other mammal	51	5540
11582	Family3_GokushovirinaeB_MG945860	Family3_GokushovirinaeB_MG945860	Mink	Other mammal	50	4316
12373	Family3_GokushovirinaeB_MG945142	Family3_GokushovirinaeB_MG945860	Pig	Other mammal	48	5392
12539	Family3_GokushovirinaeB_MG945377	Family3_GokushovirinaeB_MG945860	Pig	Other mammal	44	5426
12546	Family3_GokushovirinaeB_MG945171	Family3_GokushovirinaeB_MG945860	Pig	Other mammal	45	4496
12768	Family3_GokushovirinaeB_KT264803	Family3_GokushovirinaeB_MG945860	Monkey feces	Primate	47	5121
13297	Family3_GokushovirinaeB_MG945867	Family3_GokushovirinaeB_MG945867	Mink	Other mammal	49	5567
12364	Family3_GokushovirinaeB_MG945870	Family3_GokushovirinaeB_MG945870	Fox	Other mammal	48	5757
12375	Family3_GokushovirinaeB_KT264785	Family3_GokushovirinaeB_MG945870	Mink	Other mammal	49	5767
14651	Family3_GokushovirinaeB_MG945872	Family3_GokushovirinaeB_MG945872	Pig	Other mammal	41	4394
12363	Family3_GokushovirinaeB_MG945889	Family3_GokushovirinaeB_MG945889	Pig	Other mammal	44	5077
12510	Family3_GokushovirinaeB_MG945907	Family3_GokushovirinaeB_MG945907	Pig	Other mammal	45	4960
13398	Family3_GokushovirinaeB_MG945559	Family3_GokushovirinaeB_MG945907	Dog	Other mammal	46	5076
15088	Family3_GokushovirinaeB_Norman_109_NODE_31_length_5277_cov_6426082	Family3_GokushovirinaeB_MG945907	Human	Primate	45	5277	Firmicutes	Clostridia	Eubacteriales	Oscillospiraceae	Ruminococcus	Ruminococcus
12509	Family3_GokushovirinaeB_MG945911	Family3_GokushovirinaeB_MG945911	Cow	Other mammal	36	6608
14438	Family3_GokushovirinaeB_MG945593	Family3_GokushovirinaeB_MG945911	Cow	Other mammal	34	6069
12492	Family3_GokushovirinaeB_MH552496	Family3_GokushovirinaeB_MH552496	Macaque	Primate	42	5223
13565	Family3_GokushovirinaeB_MG945658	Family3_GokushovirinaeB_MH552496	Human	Primate	45	4339
13846	Family3_GokushovirinaeB_MG945503	Family3_GokushovirinaeB_MH552496	Pig	Other mammal	42	5535
14113	Family3_GokushovirinaeB_MG945295	Family3_GokushovirinaeB_MH552496	Pig	Other mammal	42	4867
13704	Family3_GokushovirinaeB_MH552523	Family3_GokushovirinaeB_MH552523	Mouse	Other mammal	43	5296	Firmicutes	Clostridia	Eubacteriales	Oscillospiraceae	Ruminococcus	Ruminococcus
11921	Family3_GokushovirinaeB_MH552560	Family3_GokushovirinaeB_MH552560	Mouse	Other mammal	40	5520
14592	Family3_GokushovirinaeB_MH552498	Family3_GokushovirinaeB_MH552560	Mouse	Other mammal	41	5648
12743	Family3_GokushovirinaeB_MH552567	Family3_GokushovirinaeB_MH552567	Macaque	Primate	45	5083
14731	Family3_GokushovirinaeB_MH552571	Family3_GokushovirinaeB_MH552571	Mouse	Other mammal	47	5312
14758	Family3_GokushovirinaeB_MH593837	Family3_GokushovirinaeB_MH593837	Macaque	Primate	45	5210
14841	Family3_GokushovirinaeB_MH616672	Family3_GokushovirinaeB_MH616672	Macaque	Primate	30	5239
12508	Family3_GokushovirinaeB_MH616855	Family3_GokushovirinaeB_MH616855	Mouse	Other mammal	38	5469
12361	Family3_GokushovirinaeB_MH617217	Family3_GokushovirinaeB_MH617217	Macaque	Primate	48	5070
12225	Family3_GokushovirinaeB_MH617682	Family3_GokushovirinaeB_MH617682	Macaque	Primate	38	5105
11740	Family3_GokushovirinaeB_MH617691	Family3_GokushovirinaeB_MH617691	Macaque	Primate	39	5139
11910	Family3_GokushovirinaeB_Monaco_MBA1747_NODE_451_length_5229_cov_140510630	Family3_GokushovirinaeB_MH617691	Human	Primate	40	5239
11259	Family3_GokushovirinaeB_MH649140	Family3_GokushovirinaeB_MH649140	Macaque	Primate	43	4794
13020	Family3_GokushovirinaeB_MH616663	Family3_GokushovirinaeB_MH649140	Macaque	Primate	45	4870
15005	Family3_GokushovirinaeB_Human_feces_D_045	Family3_GokushovirinaeB_MH649140	Human	Primate	45	5299
13707	Family3_GokushovirinaeB_Minot_Diet_SRR5088936_NODE_652_length_5011_cov_27124294	Family3_GokushovirinaeB_Minot_Diet_SRR5088936_NODE_652_length_5011_cov_27124294	Human	Primate	41	5011						Clostridiales
11917	Family3_GokushovirinaeB_Minot_Diet_SRR5088940_NODE_787_length_5721_cov_136850159	Family3_GokushovirinaeB_Minot_Diet_SRR5088940_NODE_787_length_5721_cov_136850159	Human	Primate	47	5721
11438	Family3_GokushovirinaeB_Minot_Diet_SRR5088943_NODE_403_length_5324_cov_1032226798	Family3_GokushovirinaeB_Minot_Diet_SRR5088943_NODE_403_length_5324_cov_1032226798	Human	Primate	49	5324	Proteobacteria	Gammaproteobacteria			Candidatus Thioglobus	CandidatusThioglobus
11597	Family3_GokushovirinaeB_Chehoud_patient_2_NODE_105_length_5453_cov_7817155	Family3_GokushovirinaeB_Minot_Diet_SRR5088943_NODE_403_length_5324_cov_1032226798	Human	Primate	49	5455	Proteobacteria	Gammaproteobacteria			Candidatus Thioglobus	CandidatusThioglobus
11753	Family3_GokushovirinaeB_KT264763	Family3_GokushovirinaeB_Minot_Diet_SRR5088943_NODE_403_length_5324_cov_1032226798	Human	Primate	48	5506	Proteobacteria	Gammaproteobacteria			Candidatus Thioglobus	CandidatusThioglobus
11905	Family3_GokushovirinaeB_Norman_21_NODE_10_length_5349_cov_17526823	Family3_GokushovirinaeB_Minot_Diet_SRR5088943_NODE_403_length_5324_cov_1032226798	Human	Primate	49	5349	Proteobacteria	Gammaproteobacteria			Candidatus Thioglobus	CandidatusThioglobus
11938	Family3_GokushovirinaeB_KT264755	Family3_GokushovirinaeB_Minot_Diet_SRR5088943_NODE_403_length_5324_cov_1032226798	Cat feces	Other mammal	50	5389
12090	Family3_GokushovirinaeB_NC_040329	Family3_GokushovirinaeB_Minot_Diet_SRR5088943_NODE_403_length_5324_cov_1032226798	Lynx canadensis	Other mammal	50	5312
12099	Family3_GokushovirinaeB_Minot_Diet_SRR5088939_NODE_292_length_5427_cov_24182241	Family3_GokushovirinaeB_Minot_Diet_SRR5088943_NODE_403_length_5324_cov_1032226798	Human	Primate	49	5427	Proteobacteria	Gammaproteobacteria			Candidatus Thioglobus	CandidatusThioglobus
12215	Family3_GokushovirinaeB_Norman_107_NODE_56_length_5349_cov_364014734	Family3_GokushovirinaeB_Minot_Diet_SRR5088943_NODE_403_length_5324_cov_1032226798	Human	Primate	49	5349	Proteobacteria	Gammaproteobacteria			Candidatus Thioglobus	CandidatusThioglobus
12223	Family3_GokushovirinaeB_Minot_Diet_SRR5088935_NODE_500_length_5224_cov_1030649642	Family3_GokushovirinaeB_Minot_Diet_SRR5088943_NODE_403_length_5324_cov_1032226798	Human	Primate	49	5226
12487	Family3_GokushovirinaeB_Norman_107_NODE_59_length_5142_cov_22998624	Family3_GokushovirinaeB_Minot_Diet_SRR5088943_NODE_403_length_5324_cov_1032226798	Human	Primate	44	5143
13567	Family3_GokushovirinaeB_MG641180	Family3_GokushovirinaeB_Minot_Diet_SRR5088943_NODE_403_length_5324_cov_1032226798	Lynx canadensis	Other mammal	49	5265
13568	Family3_GokushovirinaeB_MG641179	Family3_GokushovirinaeB_Minot_Diet_SRR5088943_NODE_403_length_5324_cov_1032226798	Alces alces	Other mammal	50	5312
13777	Family3_GokushovirinaeB_Human_feces_A_013	Family3_GokushovirinaeB_Minot_Diet_SRR5088943_NODE_403_length_5324_cov_1032226798	Human	Primate	49	5316
12740	Family3_GokushovirinaeB_MK496714	Family3_GokushovirinaeB_MK496714	Capybara	Other mammal	44	5314
14066	Family3_GokushovirinaeB_MK496718	Family3_GokushovirinaeB_MK496718	Capybara	Other mammal	36	4514
12501	Family3_GokushovirinaeB_MK496719	Family3_GokushovirinaeB_MK496719	Capybara	Other mammal	41	5243
12222	Family3_GokushovirinaeB_MK496722	Family3_GokushovirinaeB_MK496722	Capybara	Other mammal	50	5184
14968	Family3_GokushovirinaeB_MK496724	Family3_GokushovirinaeB_MK496724	Capybara	Other mammal	35	5132	Firmicutes	Clostridia	Eubacteriales	Oscillospiraceae	Pseudoflavonifractor	Pseudoflavonifractor
13805	Family3_GokushovirinaeB_MK496726	Family3_GokushovirinaeB_MK496726	Capybara	Other mammal	37	5123
13775	Family3_GokushovirinaeB_MK496728	Family3_GokushovirinaeB_MK496728	Capybara	Other mammal	34	5074
12905	Family3_GokushovirinaeB_MK496730	Family3_GokushovirinaeB_MK496730	Capybara	Other mammal	32	5059
12500	Family3_GokushovirinaeB_MK496731	Family3_GokushovirinaeB_MK496731	Capybara	Other mammal	40	5001
14297	Family3_GokushovirinaeB_MK496735	Family3_GokushovirinaeB_MK496735	Capybara	Other mammal	39	4956
13211	Family3_GokushovirinaeB_MK496737	Family3_GokushovirinaeB_MK496737	Capybara	Other mammal	41	4939
12739	Family3_GokushovirinaeB_MK496740	Family3_GokushovirinaeB_MK496740	Capybara	Other mammal	42	4905
11437	Family3_GokushovirinaeB_MK496741	Family3_GokushovirinaeB_MK496741	Capybara	Other mammal	37	4866
11914	Family3_GokushovirinaeB_MK496743	Family3_GokushovirinaeB_MK496743	Capybara	Other mammal	36	4785
12775	Family3_GokushovirinaeB_MK496744	Family3_GokushovirinaeB_MK496744	Capybara	Other mammal	41	4757
12037	Family3_GokushovirinaeB_MK496778	Family3_GokushovirinaeB_MK496778	Capybara	Other mammal	41	5547
14668	Family3_GokushovirinaeB_MK496788	Family3_GokushovirinaeB_MK496788	Capybara	Other mammal	38	5278
12994	Family3_GokushovirinaeB_MK496792	Family3_GokushovirinaeB_MK496792	Capybara	Other mammal	46	5247
12993	Family3_GokushovirinaeB_MK496793	Family3_GokushovirinaeB_MK496793	Capybara	Other mammal	31	5235
14026	Family3_GokushovirinaeB_MK496794	Family3_GokushovirinaeB_MK496794	Capybara	Other mammal	32	5232
11581	Family3_GokushovirinaeB_MK496796	Family3_GokushovirinaeB_MK496796	Capybara	Other mammal	47	5206
11735	Family3_GokushovirinaeB_MK496720	Family3_GokushovirinaeB_MK496796	Capybara	Other mammal	47	5221
14904	Family3_GokushovirinaeB_MK496797	Family3_GokushovirinaeB_MK496797	Capybara	Other mammal	36	5204
13210	Family3_GokushovirinaeB_MK496798	Family3_GokushovirinaeB_MK496798	Capybara	Other mammal	41	5171
15076	Family3_GokushovirinaeB_MK496738	Family3_GokushovirinaeB_MK496798	Capybara	Other mammal	40	4936
14732	Family3_GokushovirinaeB_MK496799	Family3_GokushovirinaeB_MK496799	Capybara	Other mammal	33	5129
12498	Family3_GokushovirinaeB_MK496800	Family3_GokushovirinaeB_MK496800	Capybara	Other mammal	34	5119
11580	Family3_GokushovirinaeB_MK496801	Family3_GokushovirinaeB_MK496801	Capybara	Other mammal	31	5117
11436	Family3_GokushovirinaeB_MK496802	Family3_GokushovirinaeB_MK496802	Capybara	Other mammal	36	5111
12738	Family3_GokushovirinaeB_MK496803	Family3_GokushovirinaeB_MK496803	Capybara	Other mammal	37	5108
11435	Family3_GokushovirinaeB_MK496806	Family3_GokushovirinaeB_MK496806	Capybara	Other mammal	38	5060
15052	Family3_GokushovirinaeB_MK496809	Family3_GokushovirinaeB_MK496809	Capybara	Other mammal	42	4765
13826	Family3_GokushovirinaeB_MK496810	Family3_GokushovirinaeB_MK496810	Capybara	Other mammal	36	4750
14142	Family3_GokushovirinaeB_MK496817	Family3_GokushovirinaeB_MK496817	Capybara	Other mammal	35	4588
11258	Family3_GokushovirinaeB_MK496820	Family3_GokushovirinaeB_MK496820	Capybara	Other mammal	28	4485
11257	Family3_GokushovirinaeB_MK496821	Family3_GokushovirinaeB_MK496821	Capybara	Other mammal	32	4381
12356	Family3_GokushovirinaeB_MK765620	Family3_GokushovirinaeB_MK765620	Tortoise	Reptile	42	4951	Proteobacteria	Betaproteobacteria	Nitrosomonadales	Gallionellaceae	Gallionella	Gallionella
14207	Family3_GokushovirinaeB_KT264759	Family3_GokushovirinaeB_MK765620	Raccoon	Other mammal	48	5293
14524	Family3_GokushovirinaeB_MN379631	Family3_GokushovirinaeB_MN379631	Chicken	Bird	49	5148
11913	Family3_GokushovirinaeB_MN379640	Family3_GokushovirinaeB_MN379640	Chicken	Bird	51	5777
13396	Family3_GokushovirinaeB_MN379630	Family3_GokushovirinaeB_MN379640	Chicken	Bird	52	5765
13194	Family3_GokushovirinaeB_Monaco_MBA1011_NODE_115_length_5316_cov_7592663	Family3_GokushovirinaeB_Monaco_MBA1011_NODE_115_length_5316_cov_7592663	Human	Primate	40	5316
13295	Family3_GokushovirinaeB_Monaco_MBA1761_NODE_30_length_5505_cov_25889358	Family3_GokushovirinaeB_Monaco_MBA1011_NODE_115_length_5316_cov_7592663	Human	Primate	38	5515
13208	Family3_GokushovirinaeB_Monaco_MBA1029_NODE_38_length_5010_cov_16888396	Family3_GokushovirinaeB_Monaco_MBA1029_NODE_38_length_5010_cov_16888396	Human	Primate	37	5012
11255	Family3_GokushovirinaeB_Monaco_MBA1099_NODE_526_length_5482_cov_100838401	Family3_GokushovirinaeB_Monaco_MBA1099_NODE_526_length_5482_cov_100838401	Human	Primate	50	5482	Firmicutes	Clostridia	Eubacteriales	Oscillospiraceae	Faecalibacterium	Faecalibacterium
14143	Family3_GokushovirinaeB_MG945373	Family3_GokushovirinaeB_Monaco_MBA1099_NODE_526_length_5482_cov_100838401	Pig	Other mammal	48	5530	Firmicutes	Clostridia	Eubacteriales	Oscillospiraceae	Faecalibacterium	Faecalibacterium
12497	Family3_GokushovirinaeB_Monaco_MBA1155_NODE_117_length_5188_cov_7060588	Family3_GokushovirinaeB_Monaco_MBA1155_NODE_117_length_5188_cov_7060588	Human	Primate	52	5188
14347	Family3_GokushovirinaeB_Monaco_MBA4031_NODE_260_length_5271_cov_50751342	Family3_GokushovirinaeB_Monaco_MBA1155_NODE_117_length_5188_cov_7060588	Human	Primate	48	5271
13593	Family3_GokushovirinaeB_Monaco_MBA1267_NODE_267_length_5300_cov_4686368	Family3_GokushovirinaeB_Monaco_MBA1267_NODE_267_length_5300_cov_4686368	Human	Primate	42	5300
11732	Family3_GokushovirinaeB_Monaco_MBA1281_NODE_257_length_5695_cov_485253014	Family3_GokushovirinaeB_Monaco_MBA1281_NODE_257_length_5695_cov_485253014	Human	Primate	46	5695
14661	Family3_GokushovirinaeB_Monaco_MBA1312_NODE_146_length_5799_cov_955147981	Family3_GokushovirinaeB_Monaco_MBA1281_NODE_257_length_5695_cov_485253014	Human	Primate	45	5799
11254	Family3_GokushovirinaeB_Monaco_MBA1728_NODE_9_length_5591_cov_9607117	Family3_GokushovirinaeB_Monaco_MBA1728_NODE_9_length_5591_cov_9607117	Human	Primate	43	5591
11911	Family3_GokushovirinaeB_Monaco_MBA1155_NODE_97_length_5599_cov_38378247	Family3_GokushovirinaeB_Monaco_MBA1728_NODE_9_length_5591_cov_9607117	Human	Primate	42	5607
12096	Family3_GokushovirinaeB_Monaco_MBA1736_NODE_221_length_5538_cov_614458143	Family3_GokushovirinaeB_Monaco_MBA1736_NODE_221_length_5538_cov_614458143	Human	Primate	44	5538	Firmicutes	Clostridia	Eubacteriales	Oscillospiraceae	Faecalibacterium	Faecalibacterium
12988	Family3_GokushovirinaeB_Monaco_MBA1747_NODE_441_length_5306_cov_24213674	Family3_GokushovirinaeB_Monaco_MBA1747_NODE_441_length_5306_cov_24213674	Human	Primate	44	5306
12999	Family3_GokushovirinaeB_MG945802	Family3_GokushovirinaeB_Monaco_MBA1747_NODE_441_length_5306_cov_24213674	Pig	Other mammal	43	5224
14170	Family3_GokushovirinaeB_Monaco_MBA1747_NODE_460_length_5202_cov_13879347	Family3_GokushovirinaeB_Monaco_MBA1747_NODE_460_length_5202_cov_13879347	Human	Primate	45	5202
14298	Family3_GokushovirinaeB_MG945602	Family3_GokushovirinaeB_Monaco_MBA1747_NODE_460_length_5202_cov_13879347	Macaque	Primate	44	5038
11433	Family3_GokushovirinaeB_Monaco_MBA1759_NODE_117_length_4884_cov_72718368	Family3_GokushovirinaeB_Monaco_MBA1759_NODE_117_length_4884_cov_72718368	Human	Primate	41	4884
13014	Family3_GokushovirinaeB_KT264804	Family3_GokushovirinaeB_Monaco_MBA1759_NODE_117_length_4884_cov_72718368	Monkey feces	Primate	42	4785
12511	Family3_GokushovirinaeB_Monaco_MBA1760_NODE_58_length_6976_cov_1254505996	Family3_GokushovirinaeB_Monaco_MBA1760_NODE_58_length_6976_cov_1254505996	Human	Primate	48	5130
11909	Family3_GokushovirinaeB_Monaco_MBA1761_NODE_40_length_5016_cov_6488006	Family3_GokushovirinaeB_Monaco_MBA1761_NODE_40_length_5016_cov_6488006	Human	Primate	40	5016
11729	Family3_GokushovirinaeB_Monaco_MBA4026_NODE_165_length_5583_cov_398638929	Family3_GokushovirinaeB_Monaco_MBA4026_NODE_165_length_5583_cov_398638929	Human	Primate	45	5585
14620	Family3_GokushovirinaeB_Monaco_MBA4026_NODE_174_length_5457_cov_56810811	Family3_GokushovirinaeB_Monaco_MBA4026_NODE_174_length_5457_cov_56810811	Human	Primate	38	5457	Planctomycetes	Phycisphaerae	Sedimentisphaerales	Sendimentisphaeraceae	Sedimentisphaera	Sedimentisphaera
13206	Family3_GokushovirinaeB_Monaco_MBA4026_NODE_175_length_5432_cov_119375488	Family3_GokushovirinaeB_Monaco_MBA4026_NODE_175_length_5432_cov_119375488	Human	Primate	48	5432	Firmicutes	Clostridia	Eubacteriales	Oscillospiraceae	Faecalibacterium	Faecalibacterium
11577	Family3_GokushovirinaeB_Monaco_MBA4026_NODE_176_length_5316_cov_6176772	Family3_GokushovirinaeB_Monaco_MBA4026_NODE_176_length_5316_cov_6176772	Human	Primate	46	5316
12887	Family3_GokushovirinaeB_Monaco_MBA4031_NODE_252_length_5331_cov_15547763	Family3_GokushovirinaeB_Monaco_MBA4026_NODE_176_length_5316_cov_6176772	Human	Primate	47	5331
12350	Family3_GokushovirinaeB_Monaco_MBA4026_NODE_182_length_5249_cov_77683481	Family3_GokushovirinaeB_Monaco_MBA4026_NODE_182_length_5249_cov_77683481	Human	Primate	47	5249
12353	Family3_GokushovirinaeB_Monaco_MBA1761_NODE_38_length_5213_cov_553110314	Family3_GokushovirinaeB_Monaco_MBA4026_NODE_182_length_5249_cov_77683481	Human	Primate	46	5213
12354	Family3_GokushovirinaeB_Monaco_MBA1155_NODE_109_length_5275_cov_13791571	Family3_GokushovirinaeB_Monaco_MBA4026_NODE_182_length_5249_cov_77683481	Human	Primate	45	5275
12355	Family3_GokushovirinaeB_Monaco_MBA1151_NODE_986_length_5267_cov_17156178	Family3_GokushovirinaeB_Monaco_MBA4026_NODE_182_length_5249_cov_77683481	Human	Primate	46	5267
12735	Family3_GokushovirinaeB_Monaco_MBA4031_NODE_254_length_5326_cov_8796433	Family3_GokushovirinaeB_Monaco_MBA4026_NODE_182_length_5249_cov_77683481	Human	Primate	46	5326
12990	Family3_GokushovirinaeB_Monaco_MBA1267_NODE_255_length_5495_cov_265129228	Family3_GokushovirinaeB_Monaco_MBA4026_NODE_182_length_5249_cov_77683481	Human	Primate	49	5495	Firmicutes	Clostridia	Eubacteriales	Oscillospiraceae	Flavonifractor	Flavonifractor
13204	Family3_GokushovirinaeB_Monaco_MBA4028_NODE_196_length_5361_cov_44624387	Family3_GokushovirinaeB_Monaco_MBA4026_NODE_182_length_5249_cov_77683481	Human	Primate	46	5363
[truncated: 2,079 more rows]

## Sheet: 50% Identity cutoff
Genome designation	Subgroup	Reported Source	Source Attribution for Analyses	GC content	Sequence Length (nt)	Phylum	Class	Order	Family	Genus	Genus CRISPR prediction	CRISPR Prediction Correct?
Family1_LAAO01000012	Family1_LAAO01000012	Human	Primate	42	6221	Proteobacteria	Gammaproteobacteria	Enterobacterales	Enterobacteriaceae	Klebsiella
Family1_LVUT01000012	Family1_LAAO01000012	Human	Primate	41	6221	Proteobacteria	Gammaproteobacteria	Enterobacterales	Enterobacteriaceae	Klebsiella
Family1_MH593835	Family1_MH593835	Abalone tissue	Marine invertebrate	40	5224
Family1_MH617444	Family1_MH617444	Minnow tissue	Marine fish	46	5452
Family1_MH622942	Family1_MH622942	Red snapper	Marine fish	43	5707
Family1_MH649026	Family1_MH649026	Red snapper	Marine fish	51	5066
Family1_NC_001730	Family1_NC_001730	Unknown	Unknown	45	6089	Proteobacteria	Gammaproteobacteria	Enterobacterales	Enterobacteriaceae	Escherichia
Family1_NC_001330	Family1_NC_001730	Unknown	Unknown	45	6087	Proteobacteria	Gammaproteobacteria	Enterobacterales	Enterobacteriaceae	Escherichia	Pectobacterium	no
Family1_MK629527	Family1_NC_001730	Wastewater	Wastewater	44	6090	Proteobacteria	Gammaproteobacteria	Enterobacterales	Enterobacteriaceae	Escherichia
Family1_MG945254	Family1_NC_001730	Dog	Other mammal	45	6079
Family1_GQ153923	Family1_NC_001730	Unknown	Unknown	46	5577	Proteobacteria	Gammaproteobacteria	Enterobacterales	Enterobacteriaceae	Escherichia
Family1_AY751298	Family1_NC_001730	Unknown	Unknown	46	5577	Proteobacteria	Gammaproteobacteria	Enterobacterales	Enterobacteriaceae	Escherichia
Family1_AF454431	Family1_NC_001730	Unknown	Unknown	46	5577	Proteobacteria	Gammaproteobacteria	Enterobacterales	Enterobacteriaceae	Escherichia
Family1_NC_012868	Family1_NC_001730	Unknown	Unknown	45	6094	Proteobacteria	Gammaproteobacteria	Enterobacterales	Enterobacteriaceae	Escherichia
Family1_NC_001422	Family1_NC_001730	Unknown	Unknown	45	5386	Proteobacteria	Gammaproteobacteria	Enterobacterales	Enterobacteriaceae	Escherichia
Family1_KY653237	Family1_NC_001730	Unknown	Unknown	45	5387	Proteobacteria	Gammaproteobacteria	Enterobacterales	Enterobacteriaceae	Escherichia	Pectobacterium	no
Family1_X60323	Family1_NC_001730	Unknown	Unknown	45	6089	Proteobacteria	Gammaproteobacteria	Enterobacterales	Enterobacteriaceae	Escherichia
Family1_MK629526	Family1_NC_001730	Wastewater	Wastewater	47	5342	Proteobacteria	Gammaproteobacteria	Enterobacterales	Enterobacteriaceae	Escherichia
Family1_Bullavirinae_NC_001420	Family1_NC_001730	Unknown	Unknown	46	5577	Proteobacteria	Gammaproteobacteria	Enterobacterales	Enterobacteriaceae	Escherichia
Family1_LT960607	Family1_NC_001730	Wastewater	Wastewater	46	5538
Family1_NC_007821	Family1_NC_001730	Unknown	Unknown	45	6068	Proteobacteria	Gammaproteobacteria	Enterobacterales	Enterobacteriaceae	Escherichia
Family1_Shkoporov_5441	Family1_NC_001730	Human	Primate	45	5441
Family1_GQ149088	Family1_NC_001730	Unknown	Unknown	45	6094	Proteobacteria	Gammaproteobacteria	Enterobacterales	Enterobacteriaceae	Escherichia
Family1_MK629529	Family1_NC_001730	Wastewater	Wastewater	47	5494	Proteobacteria	Gammaproteobacteria	Enterobacterales	Enterobacteriaceae	Escherichia	Pectobacterium	no
Family1_KF044309	Family1_NC_001730	Unknown	Unknown	46	5486	Proteobacteria	Gammaproteobacteria	Enterobacterales	Enterobacteriaceae	Escherichia
Family1_NC_007856	Family1_NC_001730	Unknown	Unknown	45	5486	Proteobacteria	Gammaproteobacteria	Enterobacterales	Enterobacteriaceae	Escherichia
Family1_MG563770	Family1_NC_001730	Wastewater	Wastewater	45	5489	Proteobacteria	Gammaproteobacteria	Enterobacterales	Enterobacteriaceae	Escherichia
Family1_MN850599	Family1_NC_001730	Wastewater	Wastewater	47	5493
Family1_KF044310	Family1_NC_001730	Unknown	Unknown	46	5486	Proteobacteria	Gammaproteobacteria	Enterobacterales	Enterobacteriaceae	Escherichia
Family1_KC237308	Family1_NC_001730	Unknown	Unknown	45	5475	Proteobacteria	Gammaproteobacteria	Enterobacterales	Enterobacteriaceae	Escherichia	Pectobacterium	no
Family1_MK629525	Family1_NC_001730	Wastewater	Wastewater	47	5490	Proteobacteria	Gammaproteobacteria	Enterobacterales	Enterobacteriaceae	Escherichia
Family1_NC_007817	Family1_NC_001730	Unknown	Unknown	46	5486	Proteobacteria	Gammaproteobacteria	Enterobacterales	Enterobacteriaceae	Escherichia
Family1_MK791318	Family1_NC_001730	Wastewater	Wastewater	47	5484
Family1_Pequenovirus_KP087943	Family1_Pequenovirus_KP087943	Methane seep sediment	Sediment/soil	48	6172
Family1_Pequenovirus_KP087947	Family1_Pequenovirus_KP087947	Methane seep sediment	Sediment/soil	47	5713
Family1_Pequenovirus_KP087950	Family1_Pequenovirus_KP087950	Methane seep sediment	Sediment/soil	44	6438
Family1_Pequenovirus_KP087951	Family1_Pequenovirus_KP087951	Methane seep sediment	Sediment/soil	53	5256
Family1_Pequenovirus_MH572352	Family1_Pequenovirus_MH572352	Ciona robusta	Marine invertebrate	54	5090
Family1_Pequenovirus_MH572489	Family1_Pequenovirus_MH572489	Ciona robusta	Marine invertebrate	53	5339
Family1_Pequenovirus_NC_026665	Family1_Pequenovirus_NC_026665	Methane seep sediment	Sediment/soil	31	6083
Family1_KP087957	Family1_Pequenovirus_NC_026665	Methane seep sediment	Sediment/soil	31	6083
Family10_associated_MG945262	Family10_associated_MG945262	Pig	Other mammal	39	6049
Family10_associated_MG945636	Family10_associated_MG945636	Cow	Other mammal	36	6002
Family10_associated_MG945305	Family10_associated_MG945636	Yak	Other mammal	39	5882
Family10_associated_MK496787	Family10_associated_MK496787	Capybara	Other mammal	39	5291
Family10_associated_MK496712	Family10_associated_MK496787	Capybara	Other mammal	38	5318
Family10_JAAVEW010000012_Barnesiella	Family10_JAAVEW010000012_Barnesiella	Bank vole	Other mammal	41	7059	Bacteroidetes	Bacteroidia	Bacteroidales	Barnesiellaceae	Barnensiella
Family10_MG945168	Family10_MG945168	Pig	Other mammal	45	4812
Family10_MG945173	Family10_MG945173	Pig	Other mammal	36	5216
Family10_MG945216	Family10_MG945216	Yak	Other mammal	44	6327
Family10_MG945218	Family10_MG945218	Pig	Other mammal	40	5410
Family10_MG945249	Family10_MG945249	Cow	Other mammal	36	5312
Family10_MG945368	Family10_MG945368	Pig	Other mammal	37	5541
Family10_MG945392	Family10_MG945392	Pig	Other mammal	41	5634
Family10_MG945235	Family10_MG945392	Pig	Other mammal	41	5636
Family10_MG945400	Family10_MG945400	Yak	Other mammal	43	6196
Family10_MG945442	Family10_MG945442	Yak	Other mammal	39	6285
Family10_MG945443	Family10_MG945443	Yak	Other mammal	39	6208
Family10_MG945483	Family10_MG945483	Pig	Other mammal	39	5962
Family10_MH617318	Family10_MG945483	Macaque	Primate	37	6061
Family10_MG945772	Family10_MG945772	Yak	Other mammal	35	6363
Family10_MG945875	Family10_MG945875	Pig	Other mammal	34	5246
Family8_associated_MG945328	Family10_MG945875	Pig	Other mammal	36	5499
Family10_MG945336	Family10_MG945875	Pig	Other mammal	35	5831
Family10_MG945880	Family10_MG945880	Pig	Other mammal	42	5411
Family10_MG945887	Family10_MG945887	Pig	Other mammal	39	5809
Family10_MG945890	Family10_MG945890	Pig	Other mammal	37	5193
Family10_MK496680	Family10_MK496680	Capybara	Other mammal	33	5585
Family10_MK496679	Family10_MK496680	Capybara	Other mammal	35	5881
Family10_MK496687	Family10_MK496687	Capybara	Other mammal	38	6242
Family10_MK496691	Family10_MK496691	Capybara	Other mammal	34	5986
Family10_MK496698	Family10_MK496698	Capybara	Other mammal	34	5735
Family10_MG945904	Family10_MK496698	Cow	Other mammal	38	5928
Family10_MG945362	Family10_MK496698	Yak	Other mammal	35	5585
Family10_MK496704	Family10_MK496704	Capybara	Other mammal	37	5610
Family10_MK496705	Family10_MK496705	Capybara	Other mammal	40	5562
Family10_MK496707	Family10_MK496707	Capybara	Other mammal	37	5508
Family10_MK496709	Family10_MK496709	Capybara	Other mammal	31	5489
Family10_MK496713	Family10_MK496713	Capybara	Other mammal	31	5316
Family10_MK496721	Family10_MK496721	Capybara	Other mammal	37	5207
Family10_MK496786	Family10_MK496721	Capybara	Other mammal	37	5319
Family10_MK496729	Family10_MK496729	Capybara	Other mammal	42	5067
Family10_MK496760	Family10_MK496760	Capybara	Other mammal	35	6415
Family10_MK496681	Family10_MK496760	Capybara	Other mammal	36	6415
Family10_MK496770	Family10_MK496770	Capybara	Other mammal	33	5869
Family10_MK496771	Family10_MK496770	Capybara	Other mammal	33	5809
Family10_MK496772	Family10_MK496772	Capybara	Other mammal	32	5694
Family10_MK496773	Family10_MK496773	Capybara	Other mammal	32	5664
Family10_MK496776	Family10_MK496776	Capybara	Other mammal	36	5576
Family10_MK496777	Family10_MK496777	Capybara	Other mammal	36	5559
Family10_MK496697	Family10_MK496777	Capybara	Other mammal	44	5767
Family10_MK496780	Family10_MK496780	Capybara	Other mammal	29	5529
Family10_MK496781	Family10_MK496781	Capybara	Other mammal	48	5518
Family10_MK496782	Family10_MK496782	Capybara	Other mammal	42	5415
Family10_MK496783	Family10_MK496783	Capybara	Other mammal	35	5402
Family11_Lim_Twin_A2_NODE_150_length_5953_cov_27954171	Family11_Lim_Twin_A2_NODE_150_length_5953_cov_27954171	Human	Primate	45	5955
Family11_MG945155	Family11_MG945155	Cow	Other mammal	47	6213
Family11_MG945264	Family11_MG945264	Alces alces	Other mammal	52	6084
Family11_MG945281	Family11_MG945281	Alces alces	Other mammal	44	5913
Family11_MG945345	Family11_MG945345	Pig	Other mammal	40	5345
Family11_MG945445	Family11_MG945445	Pig	Other mammal	41	5824
Family11_MG945611	Family11_MG945445	Pig	Other mammal	41	5849
Family11_MG945414	Family11_MG945445	Pig	Other mammal	42	5836
Family11_MG945578	Family11_MG945445	Pig	Other mammal	41	5840
Family11_MG945460	Family11_MG945460	Macaque	Primate	37	5417
Family11_MG945622	Family11_MG945460	Pan troglodytes	Primate	41	5419
Family11_MG945522	Family11_MG945522	Cow	Other mammal	37	5707
Family11_MG945606	Family11_MG945606	Macaque	Primate	44	6082
Family11_MH617198	Family11_MG945606	Macaque	Primate	43	6080
Family11_MG945625	Family11_MG945625	Cow	Other mammal	42	5743
Family11_MG945629	Family11_MG945629	Cow	Other mammal	45	5721
Family11_MG883724	Family11_MG945629	Cow	Other mammal	45	5770
Family11_MG945632	Family11_MG945632	Cow	Other mammal	44	5884
Family11_MG945633	Family11_MG945633	Cow	Other mammal	46	5695
Family11_MG945690	Family11_MG945690	Yak	Other mammal	41	5900
Family11_MG945724	Family11_MG945724	Pig	Other mammal	41	5100
Family11_MG945732	Family11_MG945732	Pig	Other mammal	40	6116
Family11_Bacteroides_Shkoporov_5902	Family11_MG945732	Human	Primate	42	5902
Family11_MH552516	Family11_MG945732	Macaque	Primate	41	6336
Family11_MG945133	Family11_MG945732	Pig	Other mammal	40	6038
Family11_Monaco_MBA1747_NODE_306_length_6463_cov_838961610	Family11_MG945732	Human	Primate	41	6463
Family11_MG945818	Family11_MG945818	Pig	Other mammal	42	5492
Family11_MG945294	Family11_MG945818	Pig	Other mammal	43	5424
Family11_MG945830	Family11_MG945830	Pig	Other mammal	42	5614
Family11_MG945496	Family11_MG945830	Pig	Other mammal	41	5427
Family11_MG945847	Family11_MG945847	Primate	Primate	43	5557
Family11_MG945901	Family11_MG945901	Cow	Other mammal	35	5823
Family11_MG945236	Family11_MG945901	Cow	Other mammal	41	5200
Family11_MG945822	Family11_MG945901	Cow	Other mammal	35	5051
Family11_Yinda_HP41_trimmed_NODE_96_length_5153_cov_348988623	Family11_MG945901	Human	Primate	39	5153
Family11_MH616950	Family11_MG945901	Macaque	Primate	34	4728
Family11_MK496692	Family11_MK496692	Capybara	Other mammal	47	5869
Family11_Shkoporov_6109	Family11_Shkoporov_6109	Human	Primate	40	6109
Family11_Norman_108_NODE_16_length_6307_cov_18655950	Family11_Shkoporov_6109	Human	Primate	40	6307
Family11_SJXE01000021_Corallincola_sp_DASS28	Family11_SJXE01000021_Corallincola_sp_DASS28	Marine sediment MAG	Sediment/soil	41	6102	Proteobacteria	Gammaproteobacteria	Alteromonadales	Psychromonadaceae	Corallincola
Family11_Yinda_HP41_trimmed_NODE_84_length_5539_cov_17089898	Family11_Yinda_HP41_trimmed_NODE_84_length_5539_cov_17089898	Human	Primate	43	5539
Family12_MH617310	Family12_MH617310	Macaque	Primate	39	6846
Family12_Monaco_MBA1742_NODE_41_length_6543_cov_41062423	Family12_Monaco_MBA1742_NODE_41_length_6543_cov_41062423	Human	Primate	38	6410	Bacteroidetes	Bacteroidia	Bacteroidales	Prevotellaceae	Prevotella	Prevotella
Family12_Norman_110_NODE_9_length_6763_cov_14889088	Family12_Norman_110_NODE_9_length_6763_cov_14889088	Human	Primate	36	6765	Bacteroidetes	Bacteroidia	Bacteroidales	Prevotellaceae	Prevotella	Prevotella
Family12_Norman_112_NODE_12_length_6858_cov_105990445	Family12_Norman_112_NODE_12_length_6858_cov_105990445	Human	Primate	38	6860	Bacteroidetes	Bacteroidia	Bacteroidales	Prevotellaceae	Prevotella	Prevotella
Family12_Reyes_2015_F284_M_NODE_3_length_6774_cov_9453438	Family12_Norman_112_NODE_12_length_6858_cov_105990445	Human	Primate	39	6774	Bacteroidetes	Bacteroidia	Bacteroidales	Prevotellaceae	Prevotella	Prevotella
Family12_Norman_139_NODE_16_length_6691_cov_3712290687	Family12_Norman_139_NODE_16_length_6691_cov_3712290687	Human	Primate	39	6691	Bacteroidetes	Bacteroidia	Bacteroidales	Prevotellaceae	Prevotella	Prevotella
Family12_MH510273	Family12_Norman_139_NODE_16_length_6691_cov_3712290687	Macaque	Primate	37	6444	Bacteroidetes	Bacteroidia	Bacteroidales	Prevotellaceae	Prevotella	Prevotella
Family12_Norman_134_NODE_24_length_6526_cov_443474888	Family12_Norman_139_NODE_16_length_6691_cov_3712290687	Human	Primate	38	6528	Bacteroidetes	Bacteroidia	Bacteroidales	Prevotellaceae	Prevotella	Prevotella
Family12_Reyes_2015_F196_M_NODE_14_length_6792_cov_6783646	Family12_Reyes_2015_F196_M_NODE_14_length_6792_cov_6783646	Human	Primate	36	6792
Family12_Reyes_2015_F56_Sibling_NODE_9_length_6949_cov_25974348	Family12_Reyes_2015_F56_Sibling_NODE_9_length_6949_cov_25974348	Human	Primate	39	6949
Family12_Norman_155_NODE_8_length_7022_cov_473131190	Family12_Reyes_2015_F56_Sibling_NODE_9_length_6949_cov_25974348	Human	Primate	37	7022	Bacteroidetes	Bacteroidia	Bacteroidales	Prevotellaceae	Prevotella	Prevotella
Family12_Salmonella_Reyes_2015_F194_T2_NODE_11_length_8779_cov_158673601	Family12_Reyes_2015_F56_Sibling_NODE_9_length_6949_cov_25974348	Human	Primate	38	6969	Bacteroidetes	Bacteroidia	Bacteroidales	Prevotellaceae	Prevotella	Prevotella
Family12_Shkoporov_5753	Family12_Reyes_2015_F56_Sibling_NODE_9_length_6949_cov_25974348	Human	Primate	37	5753	Bacteroidetes	Bacteroidia	Bacteroidales	Prevotellaceae	Prevotella	Prevotella
Family12_Reyes_2015_F23_T2_NODE_18_length_6781_cov_7043282	Family12_Reyes_2015_F56_Sibling_NODE_9_length_6949_cov_25974348	Human	Primate	35	6781	Bacteroidetes	Bacteroidia	Bacteroidales	Prevotellaceae	Prevotella	Prevotella
Family12_Shkoporov_6674	Family12_Reyes_2015_F56_Sibling_NODE_9_length_6949_cov_25974348	Human	Primate	37	6674	Bacteroidetes	Bacteroidia	Bacteroidales	Prevotellaceae	Prevotella	Prevotella
Family12_Shkoporov_6536	Family12_Reyes_2015_F56_Sibling_NODE_9_length_6949_cov_25974348	Human	Primate	37	6536	Bacteroidetes	Bacteroidia	Bacteroidales	Prevotellaceae	Prevotella	Prevotella
Family12_Shkoporov_7169	Family12_Reyes_2015_F56_Sibling_NODE_9_length_6949_cov_25974348	Human	Primate	37	7169	Bacteroidetes	Bacteroidia	Bacteroidales	Prevotellaceae	Prevotella	Prevotella
Family12_Reyes_2015_F57_Mother_NODE_3_length_7270_cov_11087638	Family12_Reyes_2015_F56_Sibling_NODE_9_length_6949_cov_25974348	Human	Primate	37	7272
Family12_MG945894	Family12_Reyes_2015_F56_Sibling_NODE_9_length_6949_cov_25974348	Dog	Other mammal	36	6927	Bacteroidetes	Bacteroidia	Bacteroidales	Prevotellaceae	Prevotella	Prevotella
Family12_Reyes_2015_F121_T2_NODE_36_length_7060_cov_6397663	Family12_Reyes_2015_F56_Sibling_NODE_9_length_6949_cov_25974348	Human	Primate	38	7062
Family12_Shkoporov_7026	Family12_Reyes_2015_F56_Sibling_NODE_9_length_6949_cov_25974348	Human	Primate	37	7026	Bacteroidetes	Bacteroidia	Bacteroidales	Prevotellaceae	Prevotella	Prevotella
Family12_Shkoporov_6832	Family12_Reyes_2015_F56_Sibling_NODE_9_length_6949_cov_25974348	Human	Primate	37	6832	Bacteroidetes	Bacteroidia	Bacteroidales	Prevotellaceae	Prevotella	Prevotella
Family12_Reyes_2015_F56_T1_NODE_9_length_7122_cov_12437884	Family12_Reyes_2015_F56_Sibling_NODE_9_length_6949_cov_25974348	Human	Primate	37	7124	Bacteroidetes	Bacteroidia	Bacteroidales	Prevotellaceae	Prevotella	Prevotella
Family12_MH617627	Family12_Reyes_2015_F56_Sibling_NODE_9_length_6949_cov_25974348	Macaque	Primate	37	6955	Bacteroidetes	Bacteroidia	Bacteroidales	Prevotellaceae	Prevotella	Prevotella
Family12_Norman_108_NODE_12_length_6696_cov_34068815	Family12_Reyes_2015_F56_Sibling_NODE_9_length_6949_cov_25974348	Human	Primate	37	6696	Bacteroidetes	Bacteroidia	Bacteroidales	Prevotellaceae	Prevotella	Prevotella
Family12_Yinda_HP41_trimmed_NODE_49_length_7029_cov_285062375	Family12_Reyes_2015_F56_Sibling_NODE_9_length_6949_cov_25974348	Human	Primate	36	7029	Bacteroidetes	Bacteroidia	Bacteroidales	Prevotellaceae	Prevotella	Prevotella
Family12_Reyes_2015_F57_Mother_NODE_4_length_7085_cov_67967951	Family12_Reyes_2015_F56_Sibling_NODE_9_length_6949_cov_25974348	Human	Primate	38	7087
Family12_SNQI01000008_Gramella_jeungdoensis	Family12_SNQI01000008_Gramella_jeungdoensis	Solar saltern	Unknown	36	6302	Bacteroidetes	Flavobacteriia	Flavobacteriales	Flavobacteriaceae	Gramella	Prevotella	no
Family12_Reyes_2015_F37_T1_NODE_33_length_6255_cov_7731070	Family12_SNQI01000008_Gramella_jeungdoensis	Human	Primate	37	6255
Family12_Pseudomonas_CP050055	Family12_SNQI01000008_Gramella_jeungdoensis	Unknown	Unknown	37	6313	Proteobacteria	Gammaproteobacteria	Pseudomonadales	Pseudomonadaceae	Pseudomonas
Family12_Shkoporov_6523	Family12_SNQI01000008_Gramella_jeungdoensis	Human	Primate	37	6523	Bacteroidetes	Bacteroidia	Bacteroidales	Prevotellaceae	Prevotella	Prevotella
Family12_Reyes_2015_F196_M_NODE_17_length_6507_cov_11099687	Family12_SNQI01000008_Gramella_jeungdoensis	Human	Primate	36	6509	Bacteroidetes	Bacteroidia	Bacteroidales	Prevotellaceae	Prevotella	Prevotella
Family13_associated_MG945275	Family13_associated_MG945275	Alces alces	Other mammal	44	6914
Family13_associated_MK496683	Family13_associated_MK496683	Capybara	Other mammal	35	6391
Family13_associated_MK496761	Family13_associated_MK496683	Capybara	Other mammal	35	6394
Family13_MG945184	Family13_MG945184	Cow	Other mammal	36	5588
Family13_MG945189	Family13_MG945189	Pig	Other mammal	42	5961
Family13_MG945230	Family13_MG945230	Pig	Other mammal	34	5631
Family13_MG945214	Family13_MG945230	Pig	Other mammal	41	5746
Family13_MG945395	Family13_MG945395	Pig	Other mammal	40	5791
Family13_MG945408	Family13_MG945408	Pig	Other mammal	40	6522
Family13_MH622938	Family13_MG945408	Macaque	Primate	43	6016
Family13_MG945421	Family13_MG945421	Pig	Other mammal	38	5975
Family13_MG945480	Family13_MG945480	Pig	Other mammal	44	5651
Family13_MG945539	Family13_MG945539	Pig	Other mammal	47	5616
Family13_MG945696	Family13_MG945696	Pig	Other mammal	45	6170
Family13_MG945769	Family13_MG945769	Cow	Other mammal	40	6570
Family13_MG945792	Family13_MG945792	Musk deer	Other mammal	47	5805
Family13_MG945850	Family13_MG945850	Human	Primate	42	5827
Family13_MH552510	Family13_MG945850	Macaque	Primate	41	6334
Family13_MG945852	Family13_MG945852	Primate	Primate	44	5830
Family13_MG945848	Family13_MG945852	Primate	Primate	44	5830
Family13_MG945899	Family13_MG945899	Cow	Other mammal	36	6601
Family13_MH552556	Family13_MH552556	Macaque	Primate	42	5820
Family13_MK496696	Family13_MK496696	Capybara	Other mammal	40	5779
Family13_MK496710	Family13_MK496710	Capybara	Other mammal	36	5375
Family13_MK496711	Family13_MK496711	Capybara	Other mammal	44	5364
Family13_MK496767	Family13_MK496767	Capybara	Other mammal	36	5963
Family13_MK496768	Family13_MK496767	Pig	Other mammal	42	5957
Family13_Shkoporov_6792	Family13_Shkoporov_6792	Human	Primate	42	6792
Family14_Epibacterium_NZ_JXYG01000006	Family14_Epibacterium_NZ_JXYG01000006	Copepod	Marine invertebrate	53	5919	Proteobacteria	Alphaproteobacteria	Rhodobacterales	Rhodobacteraceae	Epibacterium
Family14_JXYG01000006_Epibacterium_mobile	Family14_Epibacterium_NZ_JXYG01000006	Copepod	Marine invertebrate	53	5910	Proteobacteria	Alphaproteobacteria	Rhodobacterales	Rhodobacteraceae	Epibacterium
Family14_Epibacterium_NZ_CP015230	Family14_Epibacterium_NZ_JXYG01000006	Seawater	Marine	53	5907	Proteobacteria	Alphaproteobacteria	Rhodobacterales	Rhodobacteraceae	Epibacterium
Family14_MH617319	Family14_MH617319	Rainbow trout	Freshwater fish	50	6009
Family14_NZ_LFTY01000002_Candidatus_Rhodobacter_lobularis	Family14_NZ_LFTY01000002_Candidatus_Rhodobacter_lobularis	Oscarella lobularis	Marine invertebrate	57	7663	Proteobacteria	Alphaproteobacteria	Rhodobacterales	Rhodobacteraceae	Rhodobacter
Family14_NZ_MNBW01000014_Nioella_nitratireducens	Family14_NZ_MNBW01000014_Nioella_nitratireducens	Surface seawater	Marine	57	5748	Proteobacteria	Alphaproteobacteria	Rhodobacterales	Rhodobacteraceae	Nioella
Family14_NZ_SWKQ01000016_Maritimibacter_LZ17	Family14_NZ_SWKQ01000016_Maritimibacter_LZ17	Alexandrium minutum	Marine	58	6039	Proteobacteria	Alphaproteobacteria	Rhodobacterales	Rhodobacteraceae	Maritimibacter
Family14_Xinfangfangia_NZ_UXAW01000089	Family14_Xinfangfangia_NZ_UXAW01000089	Unknown	Unknown	59	6337	Proteobacteria	Alphaproteobacteria	Rhodobacterales	Rhodobacteraceae	Xinfangfangia
Family14_Pseudooceanicola_NZ_PGTC01000017	Family14_Xinfangfangia_NZ_UXAW01000089	Seawater	Marine	58	6991	Proteobacteria	Alphaproteobacteria	Rhodobacterales	Rhodobacteraceae	Pseudooceanicola
Family14_Pseudooceanicola_FWFN01000002	Family14_Xinfangfangia_NZ_UXAW01000089	Seawater	Marine	58	7039	Proteobacteria	Alphaproteobacteria	Rhodobacterales	Rhodobacteraceae	Pseudooceanicola
Family14_NZ_JAEFCF010000005_Paracoccus_IB05	Family14_Xinfangfangia_NZ_UXAW01000089	Wastewater	Wastewater	58	5519	Proteobacteria	Alphaproteobacteria	Rhodobacterales	Rhodobacteraceae	Paracoccus	Rhodobacter	no
Family14_Rhodovulum_NZ_CP020384	Family14_Xinfangfangia_NZ_UXAW01000089	Mud flat	Sediment/soil	62	6802	Proteobacteria	Alphaproteobacteria	Rhodobacterales	Rhodobacteraceae	Rhodovulum
Family14_Rhodovulum_NZ_AP014801	Family14_Xinfangfangia_NZ_UXAW01000089	Marine mud	Sediment/soil	62	6725	Proteobacteria	Alphaproteobacteria	Rhodobacterales	Rhodobacteraceae	Rhodovulum
Family14_NZ_AFPM01000156_Oceanicola_S124	Family14_Xinfangfangia_NZ_UXAW01000089	Seawater	Marine	61	6778	Proteobacteria	Alphaproteobacteria	Rhodobacterales	Rhodobacteraceae	Oceanicola
Family14_Rhodobacter_NZ_ACYY01000005	Family14_Xinfangfangia_NZ_UXAW01000089	Soil	Sediment/soil	57	6208	Proteobacteria	Alphaproteobacteria	Rhodobacterales	Rhodobacteraceae	Rhodobacter	Rhodovulum	no
Family15_associated_MH552553	Family15_associated_MH552553	Mouse	Other mammal	47	6065
Family15_Human_feces_A_033	Family15_Human_feces_A_033	Human	Primate	48	5502
Family15_Shkoporov_5543	Family15_Human_feces_A_033	Human	Primate	48	5545
Family15_Shkoporov_6375	Family15_Human_feces_A_033	Human	Primate	48	6375
Family15_Human_feces_D_022	Family15_Human_feces_A_033	Human	Primate	48	5481
Family15_Human_gut_31_126	Family15_Human_gut_31_126	Human	Primate	45	5696
Family15_Monaco_MBA4038_NODE_131_length_5645_cov_174279964	Family15_Human_gut_31_126	Human	Primate	46	5645
Family15_Norman_139_NODE_25_length_5841_cov_3289852748	Family15_Human_gut_31_126	Human	Primate	48	5853
Family15_Shkoporov_5937	Family15_Human_gut_31_126	Human	Primate	47	5937	Bacteroidetes	Bacteroidia	Bacteroidales	Rikenellaceae	Alistipes	Alistipes
Family15_Norman_109_NODE_27_length_5564_cov_2338162824	Family15_Human_gut_31_126	Human	Primate	46	5564
Family15_Human_gut_32_012	Family15_Human_gut_31_126	Human	Primate	45	5695
Family15_Minot_Diet_LF_HF_2016_3_454_NODE_92_length_5822_cov_72307638	Family15_Human_gut_31_126	Human	Primate	45	5822
Family15_Norman_152_NODE_31_length_5749_cov_19550053	Family15_Norman_152_NODE_31_length_5749_cov_19550053	Human	Primate	47	5749
Family15_SCPE01000001_Alistipes_sp	Family15_SCPE01000001_Alistipes_sp	Human	Primate	45	6302	Bacteroidetes	Bacteroidia	Bacteroidales	Rikenellaceae	Alistipes
Family16_MG883713	Family16_MG883713	Pig	Other mammal	39	7029
Family16_MG945192	Family16_MG945192	Alces alces	Other mammal	36	4816
Family16_MG945314	Family16_MG945314	Pig	Other mammal	37	6245
Family16_MG945873	Family16_MG945873	Macaque	Primate	43	6058
Family16_MH648970	Family16_MG945873	Macaque	Primate	43	6249
Family16_MG883721	Family16_MG945873	Pan troglodytes	Primate	43	6257
Family16_MG945878	Family16_MG945878	Cow	Other mammal	38	6568
Family16_MG945881	Family16_MG945881	Cow	Other mammal	42	7244
Family17_MG945263	Family17_MG945263	Cow	Other mammal	38	4781
Family17_MG945750	Family17_MG945750	Alces alces	Other mammal	38	6629
Family17_MG945404	Family17_MG945750	Musk deer	Other mammal	37	6479
Family17_MG945776	Family17_MG945750	Musk deer	Other mammal	37	6486
Family17_MG945279	Family17_MG945750	Alces alces	Other mammal	38	6651
Family17_MG883727	Family17_MG945750	Musk deer	Other mammal	38	6488
Family17_MG945209	Family17_MG945750	Alces alces	Other mammal	38	6680
Family17_MG945791	Family17_MG945791	Yak	Other mammal	35	6904
Family18_Norman_101_NODE_41_length_5905_cov_37760171	Family18_Norman_101_NODE_41_length_5905_cov_37760171	Human	Primate	46	5907
Family18_Norman_155_NODE_13_length_6012_cov_14329193	Family18_Norman_155_NODE_13_length_6012_cov_14329193	Human	Primate	45	6012	Bacteroidetes	Bacteroidia	Bacteroidales	Rikenellaceae	Alistipes	Alistipes
Family18_MG945845	Family18_Norman_155_NODE_13_length_6012_cov_14329193	Bird	Bird	49	5745	Bacteroidetes	Bacteroidia	Bacteroidales	Rikenellaceae	Alistipes	Alistipes
Family18_MG945564	Family18_Norman_155_NODE_13_length_6012_cov_14329193	Dog	Other mammal	49	5703	Bacteroidetes	Bacteroidia	Bacteroidales	Rikenellaceae	Alistipes	Alistipes
Family18_MK765661	Family18_Norman_155_NODE_13_length_6012_cov_14329193	Tortoise	Reptile	44	5554	Bacteroidetes	Bacteroidia	Bacteroidales	Rikenellaceae	Alistipes	Alistipes
Family18_MG945453	Family18_Norman_155_NODE_13_length_6012_cov_14329193	Masked civet	Primate	46	5837	Bacteroidetes	Bacteroidia	Bacteroidales	Rikenellaceae	Alistipes	Alistipes
Family18_MG945151	Family18_Norman_155_NODE_13_length_6012_cov_14329193	Pig	Other mammal	44	5177	Bacteroidetes	Bacteroidia	Bacteroidales	Rikenellaceae	Alistipes	Alistipes
Family18_Norman_25_NODE_25_length_5948_cov_1570322926	Family18_Norman_155_NODE_13_length_6012_cov_14329193	Human	Primate	45	5950
Family18_MK765557	Family18_Norman_155_NODE_13_length_6012_cov_14329193	Tortoise	Reptile	44	5554	Bacteroidetes	Bacteroidia	Bacteroidales	Rikenellaceae	Alistipes	Alistipes
Family18_Shkoporov_5807	Family18_Norman_155_NODE_13_length_6012_cov_14329193	Human	Primate	41	5807
Family18_LT986678	Family18_Norman_155_NODE_13_length_6012_cov_14329193	Human	Primate	40	5752
Family18_MG945716	Family18_Norman_155_NODE_13_length_6012_cov_14329193	Pig	Other mammal	45	5664
Family18_MG945790	Family18_Norman_155_NODE_13_length_6012_cov_14329193	Pig	Other mammal	45	5914
Family18_MG945664	Family18_Norman_155_NODE_13_length_6012_cov_14329193	Pig	Other mammal	45	6039	Bacteroidetes	Bacteroidia	Bacteroidales	Rikenellaceae	Alistipes	Alistipes
Family18_Human_gut_30_017	Family18_Norman_155_NODE_13_length_6012_cov_14329193	Human	Primate	42	5755
Family18_Shkoporov_6259	Family18_Norman_155_NODE_13_length_6012_cov_14329193	Human	Primate	41	6259
Family18_MG945813	Family18_Norman_155_NODE_13_length_6012_cov_14329193	Pig	Other mammal	46	5922	Bacteroidetes	Bacteroidia	Bacteroidales	Rikenellaceae	Alistipes	Alistipes
Family18_MK765667	Family18_Norman_155_NODE_13_length_6012_cov_14329193	Tortoise	Reptile	44	5554	Bacteroidetes	Bacteroidia	Bacteroidales	Rikenellaceae	Alistipes	Alistipes
Family18_MK765655	Family18_Norman_155_NODE_13_length_6012_cov_14329193	Tortoise	Reptile	44	5554	Bacteroidetes	Bacteroidia	Bacteroidales	Rikenellaceae	Alistipes	Alistipes
Family18_MG945784	Family18_Norman_155_NODE_13_length_6012_cov_14329193	Pig	Other mammal	46	5870
Family18_MG945713	Family18_Norman_155_NODE_13_length_6012_cov_14329193	Pig	Other mammal	45	5882
Family18_MG945509	Family18_Norman_155_NODE_13_length_6012_cov_14329193	Pig	Other mammal	44	5803	Bacteroidetes	Bacteroidia	Bacteroidales	Rikenellaceae	Alistipes	Alistipes
Family18_MG945272	Family18_Norman_155_NODE_13_length_6012_cov_14329193	Human	Primate	45	5835
Family18_MG945456	Family18_Norman_155_NODE_13_length_6012_cov_14329193	Masked civet	Primate	45	5858	Bacteroidetes	Bacteroidia	Bacteroidales	Rikenellaceae	Alistipes	Alistipes
Family18_MG945680	Family18_Norman_155_NODE_13_length_6012_cov_14329193	Pig	Other mammal	45	5664
Family18_MG945498	Family18_Norman_155_NODE_13_length_6012_cov_14329193	Pig	Other mammal	45	5663	Bacteroidetes	Bacteroidia	Bacteroidales	Rikenellaceae	Alistipes	Alistipes
Family18_MG945730	Family18_Norman_155_NODE_13_length_6012_cov_14329193	Pig	Other mammal	44	5868	Bacteroidetes	Bacteroidia	Bacteroidales	Rikenellaceae	Alistipes	Alistipes
Family18_Norman_124_NODE_53_length_6012_cov_417288064	Family18_Norman_155_NODE_13_length_6012_cov_14329193	Human	Primate	45	6012	Bacteroidetes	Bacteroidia	Bacteroidales	Rikenellaceae	Alistipes	Alistipes
Family18_MG945683	Family18_Norman_155_NODE_13_length_6012_cov_14329193	Pig	Other mammal	44	5665
Family18_Norman_137_NODE_35_length_5955_cov_6203898	Family18_Norman_155_NODE_13_length_6012_cov_14329193	Human	Primate	45	5955	Bacteroidetes	Bacteroidia	Bacteroidales	Rikenellaceae	Alistipes	Alistipes
Family18_MG945170	Family18_Norman_155_NODE_13_length_6012_cov_14329193	Pig	Other mammal	47	5951	Bacteroidetes	Bacteroidia	Bacteroidales	Rikenellaceae	Alistipes	Alistipes
Family18_MG945455	Family18_Norman_155_NODE_13_length_6012_cov_14329193	Musk deer	Other mammal	44	5859	Bacteroidetes	Bacteroidia	Bacteroidales	Rikenellaceae	Alistipes	Alistipes
Family18_MG945141	Family18_Norman_155_NODE_13_length_6012_cov_14329193	Pig	Other mammal	44	5568	Bacteroidetes	Bacteroidia	Bacteroidales	Rikenellaceae	Alistipes	Alistipes
Family18_Norman_67_NODE_8_length_5864_cov_12765020	Family18_Norman_67_NODE_8_length_5864_cov_12765020	Human	Primate	49	5864
Family18_Norman_165_NODE_26_length_5723_cov_7377382	Family18_Norman_67_NODE_8_length_5864_cov_12765020	Human	Primate	49	5723
Family18_Shkoporov_5768	Family18_Norman_67_NODE_8_length_5864_cov_12765020	Human	Primate	41	5768
Family18_Shkoporov_6081	Family18_Norman_67_NODE_8_length_5864_cov_12765020	Human	Primate	41	6083
Family19_MG945244	Family19_MG945244	Cow	Other mammal	38	6098
Family19_MG945379	Family19_MG945379	Musk deer	Other mammal	39	6645
Family19_MG945554	Family19_MG945554	Cow	Other mammal	38	6618
Family19_MG945575	Family19_MG945554	Cow	Other mammal	43	6589
Family19_MG945885	Family19_MG945885	Cow	Other mammal	39	6379
Family19_Monaco_MBA1760_NODE_67_length_6253_cov_29866893	Family19_Monaco_MBA1760_NODE_67_length_6253_cov_29866893	Human	Primate	45	6253
Family19_MG945614	Family19_Monaco_MBA1760_NODE_67_length_6253_cov_29866893	Pig	Other mammal	45	5996
Family19_MG945893	Family19_Monaco_MBA1760_NODE_67_length_6253_cov_29866893	Pig	Other mammal	46	5907
Family19_Monaco_MBA4020_NODE_16_length_6252_cov_63288527	Family19_Monaco_MBA1760_NODE_67_length_6253_cov_29866893	Human	Primate	46	6252
Family19_MG945360	Family19_Monaco_MBA1760_NODE_67_length_6253_cov_29866893	Pig	Other mammal	46	5990
Family19_MG945478	Family19_Monaco_MBA1760_NODE_67_length_6253_cov_29866893	Pig	Other mammal	46	5985
Family2_Amyovirinae_JX904102_1	Family2_Amyovirinae_JX904102_1	Ocean	Marine	59	3927
Family2_Amyovirinae_MG214764	Family2_Amyovirinae_MG214764	Seawater	Marine	59	4360	Proteobacteria	Alphaproteobacteria	Sphingomonadales	Sphingomonadaceae	Citromicrobium
Family2_associated_Liberibacter_LLVZ01000003	Family2_associated_Liberibacter_LLVZ01000003	Psyllid	Insect	32	8252	Proteobacteria	Alphaproteobacteria	Rhizobiales	Rhizobiaceae	Liberibacter
Family2_associated_Liberibacter_JMTK01000001	Family2_associated_Liberibacter_LLVZ01000003	Psyllid	Insect	32	8252	Proteobacteria	Alphaproteobacteria	Rhizobiales	Rhizobiaceae	Liberibacter
Family2_associated_Liberibacter_JQIG01000002	Family2_associated_Liberibacter_LLVZ01000003	Psyllid	Insect	32	8252	Proteobacteria	Alphaproteobacteria	Rhizobiales	Rhizobiaceae	Liberibacter
Family2_associated_Ruegeria_MH015251	Family2_associated_Ruegeria_MH015251	Inner Harbor	Marine	58	4248	Proteobacteria	Alphaproteobacteria	Rhodobacterales	Rhodobacteraceae	Ruegeria
Family2_associated_Ruegeria_MF101922	Family2_associated_Ruegeria_MH015251	Inner Harbor	Marine	58	4248	Proteobacteria	Alphaproteobacteria	Rhodobacterales	Rhodobacteraceae	Ruegeria
Family2_CM009578_Sphingopyxis_lindanitolerans	Family2_CM009578_Sphingopyxis_lindanitolerans	Pesticide contaminated soil	Sediment/soil	57	4666	Proteobacteria	Alphaproteobacteria	Sphingomonadales	Sphingomonadaceae	Sphingopyxis
Family2_NZ_CM009578_Sphingopyxis_lindanitolerans	Family2_CM009578_Sphingopyxis_lindanitolerans	Pesticide contaminated soil	Sediment/soil	57	4694	Proteobacteria	Alphaproteobacteria	Sphingomonadales	Sphingomonadaceae	Sphingopyxis
Family2_Novosphingobium_BASZ01000013	Family2_CM009578_Sphingopyxis_lindanitolerans	Unknown	Unknown	57	4424	Proteobacteria	Alphaproteobacteria	Sphingomonadales	Sphingomonadaceae	Novosphingobium
Family2_Novosphingobium_CP034179	Family2_CM009578_Sphingopyxis_lindanitolerans	Unknown	Unknown	57	4424	Proteobacteria	Alphaproteobacteria	Sphingomonadales	Sphingomonadaceae	Novosphingobium
Family2_Sphingopyxis_CM009578	Family2_CM009578_Sphingopyxis_lindanitolerans	Pesticide contaminated soil	Sediment/soil	57	4483	Proteobacteria	Alphaproteobacteria	Sphingomonadales	Sphingomonadaceae	Sphingopyxis
Family2_MH552479	Family2_MH552479	Mouse	Other mammal	55	4487
Family2_MH617069	Family2_MH617069	Cow	Other mammal	55	4888
Family2_MH617327	Family2_MH617327	Cow	Other mammal	58	4305
Family2_MK765605	Family2_MK765605	Tortoise	Reptile	57	4372
Family2_Sneathiella_NVRR01000128	Family2_MK765605	Marine MAG	Marine	45	4100	Proteobacteria	Alphaproteobacteria	Sneathiellales	Sneathiellaceae	Sneathiella
Family2_MK765641	Family2_MK765605	Tortoise	Reptile	56	4370
Family2_Pseudoxanthomonas_QFNC01000084	Family2_Pseudoxanthomonas_QFNC01000084	Hospital NICU surface and sink	Unknown	63	4564	Proteobacteria	Gammaproteobacteria	Xanthomonadales	Xanthomonadaceae	Pseudoxanthomonas
Family2_rhizobium_MN988550	Family2_rhizobium_MN988550	Agricultural Lands	Sediment/soil	56	4781
Family2_rhizobium_MN988485	Family2_rhizobium_MN988550	Agricultural Lands	Sediment/soil	57	4801
Family2_Rhodobacter_QFQS01000029	Family2_Rhodobacter_QFQS01000029	Hospital NICU surface and sink	Primate	61	4496	Proteobacteria	Alphaproteobacteria	Rhodobacterales	Rhodobacteraceae	Rhodobacter
Family2_Sinobacter_SSEA01000029	Family2_Sinobacter_SSEA01000029	Wastewater	Wastewater	55	5107	Proteobacteria	Gammaproteobacteria	Nevskiales	Sinobacteraceae	Sinobacter
Family2_Sphingomonas_MKSU01000016	Family2_Sphingomonas_MKSU01000016	Ammonium sulfate bioreactor	Wastewater	58	4107	Proteobacteria	Alphaproteobacteria	Sphingomonadales	Sphingomonadaceae	Sphingomonas
Family2_MKSU01000016_Sphingomonas_sp_67-36	Family2_Sphingomonas_MKSU01000016	Unknown	Unknown	59	4682	Proteobacteria	Alphaproteobacteria	Sphingomonadales	Sphingomonadaceae	Sphingomonas
Family2_Sphingopyxis_AP017898	Family2_Sphingopyxis_AP017898	Industrial cooling water	Wastewater	61	4298	Proteobacteria	Alphaproteobacteria	Sphingomonadales	Sphingomonadaceae	Sphingopyxis
Family3_Acetobacter_Shkoporov_4539	Family3_Acetobacter_Shkoporov_4539	Human	Primate	42	4539
Family3_associated_MG945516	Family3_associated_MG945516	Dog	Other mammal	30	5469
Family3_associated_MH617150	Family3_associated_MH617150	Minnow tissue	Marine fish	42	6002
Family3_GokushovirinaeA_AY769964	Family3_GokushovirinaeA_AY769964	Isolated phage	Other	41	4530	Chlamydiae	Chlamydiia	Chlamydiales	Chlamydiaceae	Chlamydia
Family3_GokushovirinaeA_Chlamydia_NC_001998	Family3_GokushovirinaeA_AY769964	Isolated phage	Other	41	4529	Chlamydiae	Chlamydiia	Chlamydiales	Chlamydiaceae	Chlamydia
Family3_GokushovirinaeA_AE002163	Family3_GokushovirinaeA_AY769964	Isolated phage	Other	41	4532	Chlamydiae	Chlamydiia	Chlamydiales	Chlamydiaceae	Chlamydia
Family3_GokushovirinaeA_Chlamydia_NC_007461	Family3_GokushovirinaeA_AY769964	Isolated phage	Other	41	4530	Chlamydiae	Chlamydiia	Chlamydiales	Chlamydiaceae	Chlamydia
Family3_GokushovirinaeA_Chlamydia_NC_002180	Family3_GokushovirinaeA_AY769964	Isolated phage	Other	41	4532	Chlamydiae	Chlamydiia	Chlamydiales	Chlamydiaceae	Chlamydia
Family3_GokushovirinaeA_Chlamydia_NC_002194	Family3_GokushovirinaeA_AY769964	Isolated phage	Other	41	4563	Chlamydiae	Chlamydiia	Chlamydiales	Chlamydiaceae	Chlamydia
Family3_GokushovirinaeA_AJ550635	Family3_GokushovirinaeA_AY769964	Isolated phage	Other	41	4554	Chlamydiae	Chlamydiia	Chlamydiales	Chlamydiaceae	Chlamydia
Family3_GokushovirinaeA_AJ270057	Family3_GokushovirinaeA_AY769964	Isolated phage	Other	41	4563	Chlamydiae	Chlamydiia	Chlamydiales	Chlamydiaceae	Chlamydia
Family3_GokushovirinaeA_Bdellovibrio_NC_002643	Family3_GokushovirinaeA_Bdellovibrio_NC_002643	Unknown	Unknown	46	4594	Proteobacteria	Oligoflexia	Bdellovibrionales	Bdellovibrionaceae	Bdellovibrio
Family3_GokushovirinaeA_MH992207	Family3_GokushovirinaeA_Bdellovibrio_NC_002643	Bee	Insect	41	4431
Family3_GokushovirinaeA_MH616852	Family3_GokushovirinaeA_Bdellovibrio_NC_002643	Haddock tissue	Marine fish	48	4468
Family3_GokushovirinaeA_MH992189	Family3_GokushovirinaeA_Bdellovibrio_NC_002643	Bee	Insect	46	4600
Family3_GokushovirinaeA_MH992178	Family3_GokushovirinaeA_Bdellovibrio_NC_002643	Bee	Insect	42	4587
Family3_GokushovirinaeA_MH992177	Family3_GokushovirinaeA_Bdellovibrio_NC_002643	Bee	Insect	46	4600
Family3_GokushovirinaeA_MH992160	Family3_GokushovirinaeA_Bdellovibrio_NC_002643	Bee	Insect	46	4600
Family3_GokushovirinaeA_MH992194	Family3_GokushovirinaeA_Bdellovibrio_NC_002643	Bee	Insect	51	4566
Family3_GokushovirinaeA_68_Microbialite_003	Family3_GokushovirinaeA_Bdellovibrio_NC_002643	Microbialite	Marine	41	4660
Family3_GokushovirinaeA_DAAGNP0100000011	Family3_GokushovirinaeA_DAAGNP0100000011
Family3_GokushovirinaeA_AAPACP0100001301	Family3_GokushovirinaeA_DAAGNP0100000011	Homo sapiens	Primate	47	4389	Proteobacteria	Gammaproteobacteria	Enterobacterales	Enterobacteriaceae	Salmonella	Salmonella	yes
Family3_GokushovirinaeA_AAONEQ0100000091	Family3_GokushovirinaeA_DAAGNP0100000011	Stool	Primate	47	4389	Proteobacteria	Gammaproteobacteria	Enterobacterales	Enterobacteriaceae	Salmonella	Salmonella	yes
Family3_GokushovirinaeA_AAONAO0100000011	Family3_GokushovirinaeA_DAAGNP0100000011	Stool	Primate	47	4389	Proteobacteria	Gammaproteobacteria	Enterobacterales	Enterobacteriaceae	Salmonella	Salmonella	yes
Family3_GokushovirinaeA_AAOBBI0100000011	Family3_GokushovirinaeA_DAAGNP0100000011	Stool	Primate	47	4389	Proteobacteria	Gammaproteobacteria	Enterobacterales	Enterobacteriaceae	Salmonella	Salmonella	yes
Family3_GokushovirinaeA_AANZXJ0100000031	Family3_GokushovirinaeA_DAAGNP0100000011	Homo sapiens	Primate	47	4389	Proteobacteria	Gammaproteobacteria	Enterobacterales	Enterobacteriaceae	Salmonella	Salmonella	yes
Family3_GokushovirinaeA_AAKOPE0100000121	Family3_GokushovirinaeA_DAAGNP0100000011	Unknown	Unknown	47	4383	Proteobacteria	Gammaproteobacteria	Enterobacterales	Enterobacteriaceae	Salmonella	Salmonella	yes
Family3_GokushovirinaeA_AAIOEH010000009	Family3_GokushovirinaeA_DAAGNP0100000011	Homo sapiens	Primate	47	4364	Proteobacteria	Gammaproteobacteria	Enterobacterales	Enterobacteriaceae	Salmonella	Salmonella	yes
Family3_GokushovirinaeA_AAHXJY0100000041	Family3_GokushovirinaeA_DAAGNP0100000011	Homo sapiens	Primate	46	4468	Proteobacteria	Gammaproteobacteria	Enterobacterales	Enterobacteriaceae	Salmonella	Salmonella	yes
Family3_GokushovirinaeA_AAHLRW010000001	Family3_GokushovirinaeA_DAAGNP0100000011	Homo sapiens	Primate	47	4358	Proteobacteria	Gammaproteobacteria	Enterobacterales	Enterobacteriaceae	Salmonella	Salmonella	yes
Family3_GokushovirinaeA_AAFPLC010000005	Family3_GokushovirinaeA_DAAGNP0100000011	Unknown	Unknown	47	4364	Proteobacteria	Gammaproteobacteria	Enterobacterales	Enterobacteriaceae	Salmonella	Salmonella	yes
Family3_GokushovirinaeA_AAFBBW010000011	Family3_GokushovirinaeA_DAAGNP0100000011	Unknown	Unknown	47	4364	Proteobacteria	Gammaproteobacteria	Enterobacterales	Enterobacteriaceae	Salmonella	Salmonella	yes
Family3_GokushovirinaeA_AAAGTB010000001	Family3_GokushovirinaeA_DAAGNP0100000011	Homo sapiens	Primate	47	4358	Proteobacteria	Gammaproteobacteria	Enterobacterales	Enterobacteriaceae	Salmonella	Salmonella	yes
Family3_GokushovirinaeA_AAOGTI0100000271	Family3_GokushovirinaeA_DAAGNP0100000011	Homo sapiens	Primate	47	4389	Proteobacteria	Gammaproteobacteria	Enterobacterales	Enterobacteriaceae	Salmonella	Salmonella	yes
Family3_GokushovirinaeA_NZ_CP022690_Kosakonia_cowanii_strain_Esp_Z	Family3_GokushovirinaeA_DAAGNP0100000011	Anopheles	Insect	44	4495	Proteobacteria	Gammaproteobacteria	Enterobacterales	Enterobacteriaceae	Kosakonia
Family3_GokushovirinaeA_NZ_LT160614_Enterobacter_cloacae_strain_NH52	Family3_GokushovirinaeA_DAAGNP0100000011	Unknown	Unknown	45	4373	Proteobacteria	Gammaproteobacteria	Enterobacterales	Enterobacteriaceae	Enterobacter	Enterobacter	yes
Family3_GokushovirinaeA_AAONAL0100000011	Family3_GokushovirinaeA_DAAGNP0100000011	Stool	Primate	47	4389	Proteobacteria	Gammaproteobacteria	Enterobacterales	Enterobacteriaceae	Salmonella	Salmonella	yes
Family3_GokushovirinaeA_AAEUOU0100000671	Family3_GokushovirinaeA_DAAGNP0100000011	Unknown	Unknown	47	4383	Proteobacteria	Gammaproteobacteria	Enterobacterales	Enterobacteriaceae	Salmonella	Salmonella	yes
Family3_GokushovirinaeA_AANYGM0100000011	Family3_GokushovirinaeA_DAAGNP0100000011	Stool	Primate	47	4389	Proteobacteria	Gammaproteobacteria	Enterobacterales	Enterobacteriaceae	Salmonella	Salmonella	yes
Family3_GokushovirinaeA_AAIFJK010000002	Family3_GokushovirinaeA_DAAGNP0100000011	Homo sapiens	Primate	47	4385	Proteobacteria	Gammaproteobacteria	Enterobacterales	Enterobacteriaceae	Salmonella	Salmonella	yes
Family3_GokushovirinaeA_AAHKJJ010000001	Family3_GokushovirinaeA_DAAGNP0100000011	Homo sapiens	Primate	47	4364	Proteobacteria	Gammaproteobacteria	Enterobacterales	Enterobacteriaceae	Salmonella	Salmonella	yes
Family3_GokushovirinaeA_AAGBTL0100000051	Family3_GokushovirinaeA_DAAGNP0100000011	Unknown	Unknown	47	4389	Proteobacteria	Gammaproteobacteria	Enterobacterales	Enterobacteriaceae	Salmonella	Salmonella	yes
Family3_GokushovirinaeA_AAFYJV0100000011	Family3_GokushovirinaeA_DAAGNP0100000011	Unknown	Unknown	47	4389	Proteobacteria	Gammaproteobacteria	Enterobacterales	Enterobacteriaceae	Salmonella	Salmonella	yes
Family3_GokushovirinaeA_AAPKYL0100000071	Family3_GokushovirinaeA_DAAGNP0100000011	Pig stool	Other mammal	47	4389	Proteobacteria	Gammaproteobacteria	Enterobacterales	Enterobacteriaceae	Salmonella	Salmonella	yes
Family3_GokushovirinaeA_AAAFAM010000008	Family3_GokushovirinaeA_DAAGNP0100000011	Homo sapiens	Primate	47	4364	Proteobacteria	Gammaproteobacteria	Enterobacterales	Enterobacteriaceae	Salmonella	Salmonella	yes
Family3_GokushovirinaeA_AAJZXH0100000031	Family3_GokushovirinaeA_DAAGNP0100000011	Homo sapiens	Primate	47	4388	Proteobacteria	Gammaproteobacteria	Enterobacterales	Enterobacteriaceae	Salmonella	Salmonella	yes
Family3_GokushovirinaeA_AAETAR010000001	Family3_GokushovirinaeA_DAAGNP0100000011	Unknown	Unknown	47	4364	Proteobacteria	Gammaproteobacteria	Enterobacterales	Enterobacteriaceae	Salmonella	Salmonella	yes
Family3_GokushovirinaeA_AAFVOA010000001	Family3_GokushovirinaeA_DAAGNP0100000011	Unknown	Unknown	47	4364	Proteobacteria	Gammaproteobacteria	Enterobacterales	Enterobacteriaceae	Salmonella	Salmonella	yes
Family3_GokushovirinaeA_AANUQU010000002	Family3_GokushovirinaeA_DAAGNP0100000011	Human	Primate	45	4378
Family3_GokushovirinaeA_DABS01000177_Gastranaerophilales	Family3_GokushovirinaeA_DABS01000177_Gastranaerophilales	Human MAG	Primate	34	5225	Melainabacteria	Gastranaerophilales
Family3_GokushovirinaeA_DMOY01000351_Nitrospira_sp	Family3_GokushovirinaeA_DMOY01000351_Nitrospira_sp	Wastewater	Wastewater	57	3982	Nitrospirae	Nitrospira	Nitrospirales	Nitrospiraceae	Nitrospira
Family3_GokushovirinaeA_FR888562_Clostridium_sp_CAG_306	Family3_GokushovirinaeA_FR888562_Clostridium_sp_CAG_306	Human	Primate	33	5311	Firmicutes	Clostridia	Clostridales	Clostridiceae	Clostridium
Family3_GokushovirinaeA_FXLX01000046_uncultured_SUP05_cluster_bacterium	Family3_GokushovirinaeA_FXLX01000046_uncultured_SUP05_cluster_bacterium	Marine fish MAG	Marine fish	39	4458	Proteobacteria	Gammaproteobacteria	PS1	Thioglobaceae	Thioglobus	CandidatusThioglobus	yes
Family3_GokushovirinaeA_HQ157198	Family3_GokushovirinaeA_HQ157198	Ocean	Marine	47	4478
Family3_GokushovirinaeA_Human_gut_33_023	Family3_GokushovirinaeA_Human_gut_33_023	Human	Primate	41	4549
Family3_GokushovirinaeA_Minot_Diet_LF_HF_2019_4_454_NODE_42_length_4677_cov_10895604	Family3_GokushovirinaeA_Human_gut_33_023	Human	Primate	40	4677
Family3_GokushovirinaeA_JCVI_001	Family3_GokushovirinaeA_JCVI_001	Ocean	Marine	47	4125
Family3_GokushovirinaeA_MH572424	Family3_GokushovirinaeA_JCVI_001	Ciona robusta	Marine invertebrate	48	4125
Family3_GokushovirinaeA_MH572423	Family3_GokushovirinaeA_JCVI_001	Ciona robusta	Marine invertebrate	50	4123
Family3_GokushovirinaeA_MH572383	Family3_GokushovirinaeA_JCVI_001	Ciona robusta	Marine invertebrate	41	4299	Planctomycetes	Phycisphaerae	Sedimentisphaerales	Sendimentisphaeraceae	Sedimentisphaera	Sedimentisphaera
Family3_GokushovirinaeA_MH572285	Family3_GokushovirinaeA_JCVI_001	Ciona robusta	Marine invertebrate	45	4148
Family3_GokushovirinaeA_MH572284	Family3_GokushovirinaeA_JCVI_001	Ciona robusta	Marine invertebrate	46	4228
Family3_GokushovirinaeA_MH572286	Family3_GokushovirinaeA_JCVI_001	Ciona robusta	Marine invertebrate	47	4106	Synergistetes	Synergistia	Synergistales	Synergistaceae	Cloacibacillus	Cloacibacillus
Family3_GokushovirinaeA_MH572466	Family3_GokushovirinaeA_JCVI_001	Ciona robusta	Marine invertebrate	48	4177
Family3_GokushovirinaeA_KC131024	Family3_GokushovirinaeA_KC131024	Ocean	Marine	51	4200
Family3_GokushovirinaeA_KM589501	Family3_GokushovirinaeA_KM589501	Sphagnum	Sediment/soil	52	4501	Proteobacteria	Betaproteobacteria	Nitrosomonadales	Nitrosomonadaceae	Nitrosospira	Nitrosospira
Family3_GokushovirinaeA_NC_027636	Family3_GokushovirinaeA_KM589501	Sphagnum	Sediment/soil	52	4501	Proteobacteria	Betaproteobacteria	Nitrosomonadales	Nitrosomonadaceae	Nitrosospira	Nitrosospira
Family3_GokushovirinaeA_KM589508	Family3_GokushovirinaeA_KM589508	Sphagnum	Sediment/soil	50	4624
Family3_GokushovirinaeA_NC_027642	Family3_GokushovirinaeA_KM589508	Sphagnum	Sediment/soil	50	4624
Family3_GokushovirinaeA_KP087936	Family3_GokushovirinaeA_KP087936	Methane seep sediment	Sediment/soil	44	4176
Family3_GokushovirinaeA_KP087939	Family3_GokushovirinaeA_KP087939	Methane seep sediment	Sediment/soil	47	4265
Family3_GokushovirinaeA_KP087941	Family3_GokushovirinaeA_KP087941	Methane seep sediment	Sediment/soil	61	4331
Family3_GokushovirinaeA_KP087944	Family3_GokushovirinaeA_KP087944	Methane seep sediment	Sediment/soil	41	4514
Family3_GokushovirinaeA_KP087945	Family3_GokushovirinaeA_KP087945	Methane seep sediment	Sediment/soil	58	4314
Family3_GokushovirinaeA_KP087946	Family3_GokushovirinaeA_KP087946	Methane seep sediment	Sediment/soil	61	4406
Family3_GokushovirinaeA_KP087949	Family3_GokushovirinaeA_KP087949	Methane seep sediment	Sediment/soil	56	4180
Family3_GokushovirinaeA_KP087952	Family3_GokushovirinaeA_KP087952	Methane seep sediment	Sediment/soil	48	5310
Family3_GokushovirinaeA_KT264807	Family3_GokushovirinaeA_KT264807	Monkey feces	Primate	37	4957
Family3_GokushovirinaeA_KT264808	Family3_GokushovirinaeA_KT264808	Bird	Bird	46	4812
Family3_GokushovirinaeA_KT264810	Family3_GokushovirinaeA_KT264810	Bird	Bird	49	4862
Family3_GokushovirinaeA_KT264811	Family3_GokushovirinaeA_KT264811	Bird	Bird	53	4383
Family3_GokushovirinaeA_KT264814	Family3_GokushovirinaeA_KT264814	Bird	Bird	47	4832
Family3_GokushovirinaeA_KT264817	Family3_GokushovirinaeA_KT264817	Raccoon	Other mammal	49	5077
Family3_GokushovirinaeA_KT264816	Family3_GokushovirinaeA_KT264817	Fox	Other mammal	49	5077
Family3_GokushovirinaeA_KT264820	Family3_GokushovirinaeA_KT264820	Mink	Other mammal	39	5596	Chlorobi	Bhlorobia	Chlorobiales	Chlorobiaceae	Chlorobium	Chlorobium
Family3_GokushovirinaeA_KT264825	Family3_GokushovirinaeA_KT264825	Fox	Other mammal	39	5003	Firmicutes	Clostridia	Eubacteriales	Lachnospiraceae	Blautia	Blautia
Family3_GokushovirinaeA_KT264827	Family3_GokushovirinaeA_KT264827	Monkey feces	Primate	45	5111
Family3_GokushovirinaeA_KT264831	Family3_GokushovirinaeA_KT264831	Mink	Other mammal	36	4880	Proteobacteria	Gammaproteobacteria	Aeromonadales	Succinivibrionaceae	Succinatimonas	Succinatimonas
Family3_GokushovirinaeA_KT264835	Family3_GokushovirinaeA_KT264835
Family3_GokushovirinaeA_KX259455	Family3_GokushovirinaeA_KX259455	Wastewater	Wastewater	59	4533
Family3_GokushovirinaeA_KX259456	Family3_GokushovirinaeA_KX259456	Wastewater	Wastewater	46	4563
Family3_GokushovirinaeA_MH617735	Family3_GokushovirinaeA_KX259456	Minnow tissue	Marine fish	48	4481
Family3_GokushovirinaeA_MH992218	Family3_GokushovirinaeA_KX259456	Bee	Insect	45	4278
Family3_GokushovirinaeA_KX259459	Family3_GokushovirinaeA_KX259459	Wastewater	Wastewater	41	4015
Family3_GokushovirinaeA_KX259457	Family3_GokushovirinaeA_KX259459	Wastewater	Wastewater	41	4373
Family3_GokushovirinaeA_KX259461	Family3_GokushovirinaeA_KX259461	Wastewater	Wastewater	62	4728
Family3_GokushovirinaeA_KX259463	Family3_GokushovirinaeA_KX259463	Wastewater	Wastewater	59	4432
Family3_GokushovirinaeA_KX259464	Family3_GokushovirinaeA_KX259464	Wastewater	Wastewater	50	4222	Proteobacteria	Gammaproteobacteria	Vibrionales	Vibrionaceae	Vibrio	Vibrio
Family3_GokushovirinaeA_KX259465	Family3_GokushovirinaeA_KX259465	Wastewater	Wastewater	44	4200
Family3_GokushovirinaeA_MG945546	Family3_GokushovirinaeA_KX259465	Bird	Bird	44	4296
Family3_GokushovirinaeA_KX259471	Family3_GokushovirinaeA_KX259471	Wastewater	Wastewater	43	4512
Family3_GokushovirinaeA_KX259476	Family3_GokushovirinaeA_KX259476	Wastewater	Wastewater	63	4219
Family3_GokushovirinaeA_KX259466	Family3_GokushovirinaeA_KX259476	Wastewater	Wastewater	63	4180
Family3_GokushovirinaeA_KX828610	Family3_GokushovirinaeA_KX828610	Ocean sediment	Sediment/soil	54	4190
Family3_GokushovirinaeA_Lim_Twin_C1_NODE_331_length_5610_cov_181397775	Family3_GokushovirinaeA_Lim_Twin_C1_NODE_331_length_5610_cov_181397775	Human	Primate	42	5610	Firmicutes	Negativicutes	Veillonellales	Veillonellaceae	Megasphaera	Megasphaera
Family3_GokushovirinaeA_Reyes_2015_F23_T1_NODE_59_length_5456_cov_8841997	Family3_GokushovirinaeA_Lim_Twin_C1_NODE_331_length_5610_cov_181397775	Human	Primate	43	5456
Family3_GokushovirinaeA_MG945505	Family3_GokushovirinaeA_Lim_Twin_C1_NODE_331_length_5610_cov_181397775	Pig	Other mammal	42	5591	Firmicutes	Negativicutes	Veillonellales	Veillonellaceae	Megasphaera	Megasphaera
Family3_GokushovirinaeA_MG945487	Family3_GokushovirinaeA_Lim_Twin_C1_NODE_331_length_5610_cov_181397775	Pig	Other mammal	42	5308	Firmicutes	Negativicutes	Veillonellales	Veillonellaceae	Megasphaera	Megasphaera
Family3_GokushovirinaeA_MG945147	Family3_GokushovirinaeA_Lim_Twin_C1_NODE_331_length_5610_cov_181397775	Pig	Other mammal	42	5220	Firmicutes	Negativicutes	Veillonellales	Veillonellaceae	Megasphaera	Megasphaera
Family3_GokushovirinaeA_MG945884	Family3_GokushovirinaeA_Lim_Twin_C1_NODE_331_length_5610_cov_181397775	Pig	Other mammal	43	4954	Firmicutes	Negativicutes	Veillonellales	Veillonellaceae	Megasphaera	Megasphaera
Family3_GokushovirinaeA_MG945441	Family3_GokushovirinaeA_Lim_Twin_C1_NODE_331_length_5610_cov_181397775	Pig	Other mammal	42	5245	Firmicutes	Negativicutes	Veillonellales	Veillonellaceae	Megasphaera	Megasphaera
Family3_GokushovirinaeA_Reyes_2015_F112_T2_NODE_71_length_5643_cov_27880529	Family3_GokushovirinaeA_Lim_Twin_C1_NODE_331_length_5610_cov_181397775	Human	Primate	42	5643	Proteobacteria	Gammaproteobacteria	Enterobacterales	Enterobacteriaceae	Enterobacter	Enterobacter
Family3_GokushovirinaeA_MG883715	Family3_GokushovirinaeA_MG883715	Pig	Other mammal	40	4942
Family3_GokushovirinaeA_MG945756	Family3_GokushovirinaeA_MG883715	Pig	Other mammal	42	5044
Family3_GokushovirinaeA_MG883725	Family3_GokushovirinaeA_MG883715	Pig	Other mammal	41	4923
Family3_GokushovirinaeA_MG945686	Family3_GokushovirinaeA_MG883715	Pig	Other mammal	41	5045	Proteobacteria	Epsilonproteobacteria	Campylobacterales	Helicobacteraceae	Helicobacter	Helicobacter
Family3_GokushovirinaeA_MG945551	Family3_GokushovirinaeA_MG883715	Pig	Other mammal	40	4935
Family3_GokushovirinaeA_MG945520	Family3_GokushovirinaeA_MG883715	Pig	Other mammal	41	4991
Family3_GokushovirinaeA_MG945341	Family3_GokushovirinaeA_MG883715	Pig	Other mammal	40	4942
Family3_GokushovirinaeA_MG945215	Family3_GokushovirinaeA_MG883715	Pig	Other mammal	42	4955
Family3_GokushovirinaeA_Chlamydia_NC_001741	Family3_GokushovirinaeA_MG883715	Bacteria	Unknown	37	4877	Chlamydiae	Chlamydiia	Chlamydiales	Chlamydiaceae	Chlamydia
Family3_GokushovirinaeA_MG883723	Family3_GokushovirinaeA_MG883723	Dog	Other mammal	53	4870
Family3_GokushovirinaeA_MG945132	Family3_GokushovirinaeA_MG945132	Pig	Other mammal	49	4595
Family3_GokushovirinaeA_MG945164	Family3_GokushovirinaeA_MG945164	Dog	Other mammal	64	4422
Family3_GokushovirinaeA_MG945195	Family3_GokushovirinaeA_MG945195	Dog	Other mammal	33	4807
Family3_GokushovirinaeA_MG945371	Family3_GokushovirinaeA_MG945195	Pig	Other mammal	33	4822
Family3_GokushovirinaeA_MG945222	Family3_GokushovirinaeA_MG945195	Pig	Other mammal	33	4781
Family3_GokushovirinaeA_KT264834	Family3_GokushovirinaeA_MG945195	Raccoon	Other mammal	32	4975	Fusobacteria	Fusobacteriia	Fusobacteriales	Fusobacteriaceae	Fusobacterium	Fusobacterium
Family3_GokushovirinaeA_MG945678	Family3_GokushovirinaeA_MG945195	Pig	Other mammal	32	5192
Family3_GokushovirinaeA_MG945202	Family3_GokushovirinaeA_MG945202	Bird	Bird	49	4865
Family3_GokushovirinaeA_MG945208	Family3_GokushovirinaeA_MG945208	Pig	Other mammal	38	4830
Family3_GokushovirinaeA_MG945512	Family3_GokushovirinaeA_MG945208	Pig	Other mammal	41	4783
Family3_GokushovirinaeA_MG945687	Family3_GokushovirinaeA_MG945208	Pig	Other mammal	41	4768
Family3_GokushovirinaeA_MG945365	Family3_GokushovirinaeA_MG945208	Pig	Other mammal	38	4847	Firmicutes	Negativicutes	Selenomonadales	Selenomonadaceae	Selenomonas	Selenomonas
Family3_GokushovirinaeA_MG945166	Family3_GokushovirinaeA_MG945208	Pig	Other mammal	41	4619
Family3_GokushovirinaeA_MG945329	Family3_GokushovirinaeA_MG945208	Pig	Other mammal	41	4774	Synergistetes	Synergistia	Synergistales	Synergistaceae	Cloacibacillus	Cloacibacillus
Family3_GokushovirinaeA_MG945540	Family3_GokushovirinaeA_MG945208	Pig	Other mammal	38	4852	Proteobacteria	Betaproteobacteria	Burkholderiales	Sutterellaceae	Sutterella	Sutterella
Family3_GokushovirinaeA_MG945224	Family3_GokushovirinaeA_MG945224	Pig	Other mammal	42	4754
Family3_GokushovirinaeA_MG945243	Family3_GokushovirinaeA_MG945243	Dog	Other mammal	45	5057
Family3_GokushovirinaeA_MG945265	Family3_GokushovirinaeA_MG945265	Cow	Other mammal	49	4797
Family3_GokushovirinaeA_MG945594	Family3_GokushovirinaeA_MG945265	Pig	Other mammal	54	4916
Family3_GokushovirinaeA_MG945324	Family3_GokushovirinaeA_MG945324	Bird	Bird	43	4577
Family3_GokushovirinaeA_MG945342	Family3_GokushovirinaeA_MG945342	Pig	Other mammal	52	4954
Family3_GokushovirinaeA_MG945737	Family3_GokushovirinaeA_MG945342	Pig	Other mammal	53	5044
Family3_GokushovirinaeA_MG945348	Family3_GokushovirinaeA_MG945348	Pig	Other mammal	48	5065
Family3_GokushovirinaeA_MG945357	Family3_GokushovirinaeA_MG945357	Pig	Other mammal	40	4915	Firmicutes	Negativicutes	Selenomonadales	Selenomonadaceae	Selenomonas	Selenomonas
Family3_GokushovirinaeA_Norman_159_NODE_115_length_4967_cov_399016897	Family3_GokushovirinaeA_MG945357	Human	Primate	40	4969
Family3_GokushovirinaeA_MG945367	Family3_GokushovirinaeA_MG945357	Pig	Other mammal	40	4881	Firmicutes	Negativicutes	Selenomonadales	Selenomonadaceae	Selenomonas	Selenomonas
Family3_GokushovirinaeA_MG945506	Family3_GokushovirinaeA_MG945357	Pig	Other mammal	39	4930
Family3_GokushovirinaeA_Norman_13_NODE_102_length_4922_cov_80061434	Family3_GokushovirinaeA_MG945357	Human	Primate	41	4924
Family3_GokushovirinaeA_MG945764	Family3_GokushovirinaeA_MG945357	Pig	Other mammal	39	4855
Family3_GokushovirinaeA_MG945405	Family3_GokushovirinaeA_MG945405	Pig	Other mammal	46	4658
Family3_GokushovirinaeA_MG945827	Family3_GokushovirinaeA_MG945405	Pig	Other mammal	47	4700
Family3_GokushovirinaeA_MG945234	Family3_GokushovirinaeA_MG945405	Pig	Other mammal	47	4772
Family3_GokushovirinaeA_MG945409	Family3_GokushovirinaeA_MG945409	Pig	Other mammal	32	5775
Family3_GokushovirinaeA_MG945148	Family3_GokushovirinaeA_MG945409	Pig	Other mammal	32	4999
Family3_GokushovirinaeA_MG945450	Family3_GokushovirinaeA_MG945450	Yak	Other mammal	43	5219
Family3_GokushovirinaeA_MG945156	Family3_GokushovirinaeA_MG945450	Yak	Other mammal	42	4910
Family3_GokushovirinaeA_MG945465	Family3_GokushovirinaeA_MG945465	Dog	Other mammal	46	5119
Family3_GokushovirinaeA_MG945473	Family3_GokushovirinaeA_MG945473	Pig	Other mammal	49	4370
Family3_GokushovirinaeA_MG945474	Family3_GokushovirinaeA_MG945474	Dog	Other mammal	55	4529
Family3_GokushovirinaeA_MG945475	Family3_GokushovirinaeA_MG945475	Dog	Other mammal	47	4671	Proteobacteria	Gammaproteobacteria	Enterobacterales	Enterobacteriaceae	Salmonella	Salmonella
Family3_GokushovirinaeA_KT264812	Family3_GokushovirinaeA_MG945475	Bird	Bird	47	4672	Proteobacteria	Gammaproteobacteria	Enterobacterales	Enterobacteriaceae	Salmonella	Salmonella
Family3_GokushovirinaeA_MG945477	Family3_GokushovirinaeA_MG945477	Dog	Other mammal	49	5061
Family3_GokushovirinaeA_MG945504	Family3_GokushovirinaeA_MG945504	Pig	Other mammal	46	4703
Family3_GokushovirinaeA_MG945528	Family3_GokushovirinaeA_MG945528	Pig	Other mammal	42	4801
Family3_GokushovirinaeA_MN379641	Family3_GokushovirinaeA_MG945528	Chicken	Bird	45	5037
Family3_GokushovirinaeA_MG945532	Family3_GokushovirinaeA_MG945532	Pig	Other mammal	52	4851
Family3_GokushovirinaeA_MG945537	Family3_GokushovirinaeA_MG945537	Pig	Other mammal	43	5318
Family3_GokushovirinaeA_MG945555	Family3_GokushovirinaeA_MG945555	Dog	Other mammal	39	5394
Family3_GokushovirinaeA_MG945571	Family3_GokushovirinaeA_MG945571	Pig	Other mammal	39	4464
Family3_GokushovirinaeA_MG945603	Family3_GokushovirinaeA_MG945603	Yak	Other mammal	41	4988
Family3_GokushovirinaeA_MG945599	Family3_GokushovirinaeA_MG945603	Yak	Other mammal	40	5104	Firmicutes	Negativicutes	Selenomonadales	Selenomonadaceae	Selenomonas	Selenomonas
Family3_GokushovirinaeA_MG945608	Family3_GokushovirinaeA_MG945608	Macaque	Primate	48	4940
Family3_GokushovirinaeA_MG945617	Family3_GokushovirinaeA_MG945617	Pig	Other mammal	47	4966
Family3_GokushovirinaeA_MG945626	Family3_GokushovirinaeA_MG945626	Pan troglodytes	Primate	46	5170	Proteobacteria	Gammaproteobacteria	Vibrionales	Vibrionaceae	Vibrio	Vibrio
Family3_GokushovirinaeA_MG945644	Family3_GokushovirinaeA_MG945644	Bird	Bird	43	4855
Family3_GokushovirinaeA_MG945650	Family3_GokushovirinaeA_MG945650	River	Freshwater	58	4504
Family3_GokushovirinaeA_MG945843	Family3_GokushovirinaeA_MG945650	River	Freshwater	58	4696
Family3_GokushovirinaeA_MG945652	Family3_GokushovirinaeA_MG945652	Bird	Bird	58	4156
Family3_GokushovirinaeA_MG945654	Family3_GokushovirinaeA_MG945654	River	Freshwater	46	3369
Family3_GokushovirinaeA_MG945663	Family3_GokushovirinaeA_MG945663	Dog	Other mammal	50	5021
Family3_GokushovirinaeA_MG945679	Family3_GokushovirinaeA_MG945679	Cow	Other mammal	48	4860
Family3_GokushovirinaeA_MG945701	Family3_GokushovirinaeA_MG945701	Pig	Other mammal	45	4883
Family3_GokushovirinaeA_MG945702	Family3_GokushovirinaeA_MG945702	Pig	Other mammal	47	4934
Family3_GokushovirinaeA_MG945300	Family3_GokushovirinaeA_MG945702	Pig	Other mammal	46	4230
Family3_GokushovirinaeA_MG945703	Family3_GokushovirinaeA_MG945703	Human	Primate	44	5120
Family3_GokushovirinaeA_KT264826	Family3_GokushovirinaeA_MG945703	Human	Primate	44	5100
Family3_GokushovirinaeA_Monaco_MBA1731_NODE_65_length_5266_cov_73327960	Family3_GokushovirinaeA_MG945703	Human	Primate	44	5266
Family3_GokushovirinaeA_MG945777	Family3_GokushovirinaeA_MG945777	Pig	Other mammal	38	4978
Family3_GokushovirinaeA_MG945601	Family3_GokushovirinaeA_MG945777	Pig	Other mammal	38	4937	Proteobacteria	Gammaproteobacteria	Vibrionales	Vibrionaceae	Vibrio	Vibrio
Family3_GokushovirinaeA_MG945805	Family3_GokushovirinaeA_MG945805	Pig	Other mammal	38	5052	Chlorobi	Bhlorobia	Chlorobiales	Chlorobiaceae	Chlorobium	Chlorobium
Family3_GokushovirinaeA_MG945525	Family3_GokushovirinaeA_MG945805	Pig	Other mammal	39	5080
Family3_GokushovirinaeA_MG945364	Family3_GokushovirinaeA_MG945805	Pig	Other mammal	39	5017	Proteobacteria	Gammaproteobacteria	Legionellales	Legionellaceae	Legionella	Legionella
Family3_GokushovirinaeA_MG883714	Family3_GokushovirinaeA_MG945805	Pig	Other mammal	40	5028	Chlorobi	Bhlorobia	Chlorobiales	Chlorobiaceae	Chlorobium	Chlorobium
Family3_GokushovirinaeA_MG945719	Family3_GokushovirinaeA_MG945805	Pig	Other mammal	40	5019	Chlorobi	Bhlorobia	Chlorobiales	Chlorobiaceae	Chlorobium	Chlorobium
Family3_GokushovirinaeA_MG945834	Family3_GokushovirinaeA_MG945834	Bird	Bird	47	4615	Proteobacteria	Gammaproteobacteria	Vibrionales	Vibrionaceae	Vibrio	Vibrio
Family3_GokushovirinaeA_MG945835	Family3_GokushovirinaeA_MG945835	Bird	Bird	51	4666
Family3_GokushovirinaeA_MG945842	Family3_GokushovirinaeA_MG945842	River	Freshwater	53	3963
Family3_GokushovirinaeA_MG945851	Family3_GokushovirinaeA_MG945851	Primate	Primate	40	5010
Family3_GokushovirinaeA_MG945883	Family3_GokushovirinaeA_MG945883	Cow	Other mammal	41	5105
Family3_GokushovirinaeA_MG945895	Family3_GokushovirinaeA_MG945895	Pig	Other mammal	46	4971
Family3_GokushovirinaeA_MG945785	Family3_GokushovirinaeA_MG945895	Pig	Other mammal	47	4683
Family3_GokushovirinaeA_MG945204	Family3_GokushovirinaeA_MG945895	Pig	Other mammal	46	4677
Family3_GokushovirinaeA_MG945727	Family3_GokushovirinaeA_MG945895	Pig	Other mammal	46	4647
Family3_GokushovirinaeA_MG945810	Family3_GokushovirinaeA_MG945895	Pig	Other mammal	46	4686
Family3_GokushovirinaeA_MH029515	Family3_GokushovirinaeA_MH029515	Volcanic soil	Sediment/soil	52	4929	Proteobacteria	Gammaproteobacteria	Legionellales	Legionellaceae	Legionella	Legionella
Family3_GokushovirinaeA_MH029516	Family3_GokushovirinaeA_MH029516	Volcanic soil	Sediment/soil	53	4855
Family3_GokushovirinaeA_MH029517	Family3_GokushovirinaeA_MH029517	Volcanic soil	Sediment/soil	52	4786
Family3_GokushovirinaeA_MH029519	Family3_GokushovirinaeA_MH029519	Volcanic soil	Sediment/soil	56	4756
Family3_GokushovirinaeA_MH029523	Family3_GokushovirinaeA_MH029523	Volcanic soil	Sediment/soil	52	4632
Family3_GokushovirinaeA_MH029524	Family3_GokushovirinaeA_MH029524	Volcanic soil	Sediment/soil	49	4629
Family3_GokushovirinaeA_MH029525	Family3_GokushovirinaeA_MH029525	Volcanic soil	Sediment/soil	45	4620
Family3_GokushovirinaeA_MH029526	Family3_GokushovirinaeA_MH029526	Volcanic soil	Sediment/soil	57	4618
Family3_GokushovirinaeA_MH029529	Family3_GokushovirinaeA_MH029529	Volcanic soil	Sediment/soil	50	4595
Family3_GokushovirinaeA_MH029522	Family3_GokushovirinaeA_MH029529	Volcanic soil	Sediment/soil	49	4639
Family3_GokushovirinaeA_MH029520	Family3_GokushovirinaeA_MH029529	Volcanic soil	Sediment/soil	52	4708
Family3_GokushovirinaeA_MH029527	Family3_GokushovirinaeA_MH029529	Volcanic soil	Sediment/soil	49	4602
Family3_GokushovirinaeA_MH029528	Family3_GokushovirinaeA_MH029529	Volcanic soil	Sediment/soil	49	4601
Family3_GokushovirinaeA_MH029521	Family3_GokushovirinaeA_MH029529	Volcanic soil	Sediment/soil	50	4681
Family3_GokushovirinaeA_MH029531	Family3_GokushovirinaeA_MH029531	Volcanic soil	Sediment/soil	52	4544
Family3_GokushovirinaeA_MH029532	Family3_GokushovirinaeA_MH029532	Volcanic soil	Sediment/soil	55	4514
Family3_GokushovirinaeA_MH510271	Family3_GokushovirinaeA_MH510271	Sea bass	Marine fish	51	4336
Family3_GokushovirinaeA_MH617174	Family3_GokushovirinaeA_MH510271	Red snapper	Marine fish	50	4335	Proteobacteria	Gammaproteobacteria	Enterobacterales	Enterobacteriaceae	Salmonella	Salmonella
Family3_GokushovirinaeA_MH552515	Family3_GokushovirinaeA_MH552515	Abalone tissue	Marine invertebrate	44	4206
Family3_GokushovirinaeA_MH552550	Family3_GokushovirinaeA_MH552550	Abalone tissue	Marine invertebrate	38	4428
Family3_GokushovirinaeA_MH552573	Family3_GokushovirinaeA_MH552573	Ocean	Marine	55	4506
Family3_GokushovirinaeA_KT264813	Family3_GokushovirinaeA_MH552573	Bird	Bird	54	4783
Family3_GokushovirinaeA_MH572269	Family3_GokushovirinaeA_MH572269	Ciona robusta	Marine invertebrate	52	4446
Family3_GokushovirinaeA_MH572270	Family3_GokushovirinaeA_MH572270	Ciona robusta	Marine invertebrate	56	4449
Family3_GokushovirinaeA_MH572271	Family3_GokushovirinaeA_MH572271	Ciona robusta	Marine invertebrate	49	4141
Family3_GokushovirinaeA_MH572272	Family3_GokushovirinaeA_MH572272	Ciona robusta	Marine invertebrate	52	4237
Family3_GokushovirinaeA_MH572416	Family3_GokushovirinaeA_MH572272	Ciona robusta	Marine invertebrate	49	4212
Family3_GokushovirinaeA_MH572273	Family3_GokushovirinaeA_MH572273	Ciona robusta	Marine invertebrate	48	4189
Family3_GokushovirinaeA_MH572275	Family3_GokushovirinaeA_MH572275	Ciona robusta	Marine invertebrate	43	4618
Family3_GokushovirinaeA_MH572274	Family3_GokushovirinaeA_MH572275	Ciona robusta	Marine invertebrate	45	4780
Family3_GokushovirinaeA_MH572276	Family3_GokushovirinaeA_MH572276	Ciona robusta	Marine invertebrate	45	4767
Family3_GokushovirinaeA_MH572277	Family3_GokushovirinaeA_MH572277	Ciona robusta	Marine invertebrate	45	4429
Family3_GokushovirinaeA_MH572278	Family3_GokushovirinaeA_MH572278	Ciona robusta	Marine invertebrate	53	4750
Family3_GokushovirinaeA_MH572279	Family3_GokushovirinaeA_MH572279	Ciona robusta	Marine invertebrate	38	4438
Family3_GokushovirinaeA_MH572280	Family3_GokushovirinaeA_MH572280	Ciona robusta	Marine invertebrate	39	4334	Proteobacteria	Gammaproteobacteria	Legionellales	Legionellaceae	Legionella	Legionella
Family3_GokushovirinaeA_MG945669	Family3_GokushovirinaeA_MH572280	Bird	Bird	38	4342	Proteobacteria	Gammaproteobacteria	Enterobacterales	Enterobacteriaceae	Salmonella	Salmonella
Family3_GokushovirinaeA_MH572281	Family3_GokushovirinaeA_MH572281	Ciona robusta	Marine invertebrate	36	3988
Family3_GokushovirinaeA_MH572282	Family3_GokushovirinaeA_MH572282	Ciona robusta	Marine invertebrate	38	4200
Family3_GokushovirinaeA_MH572289	Family3_GokushovirinaeA_MH572289	Ciona robusta	Marine invertebrate	40	4202	Proteobacteria	Gammaproteobacteria	Enterobacterales	Enterobacteriaceae	Salmonella	Salmonella
Family3_GokushovirinaeA_MH572425	Family3_GokushovirinaeA_MH572289	Ciona robusta	Marine invertebrate	40	4409	Proteobacteria	Gammaproteobacteria	Enterobacterales	Enterobacteriaceae	Salmonella	Salmonella
Family3_GokushovirinaeA_MH572290	Family3_GokushovirinaeA_MH572290	Ciona robusta	Marine invertebrate	38	4368
Family3_GokushovirinaeA_MH572297	Family3_GokushovirinaeA_MH572297	Ciona robusta	Marine invertebrate	33	4686
Family3_GokushovirinaeA_MH572298	Family3_GokushovirinaeA_MH572298	Ciona robusta	Marine invertebrate	39	4176	Firmicutes	Clostridia	Eubacteriales	Lachnospiraceae	Blautia	Blautia
Family3_GokushovirinaeA_MH572302	Family3_GokushovirinaeA_MH572302	Ciona robusta	Marine invertebrate	41	4416
Family3_GokushovirinaeA_MH572393	Family3_GokushovirinaeA_MH572302	Ciona robusta	Marine invertebrate	42	4361
Family3_GokushovirinaeA_MH572300	Family3_GokushovirinaeA_MH572302	Ciona robusta	Marine invertebrate	40	4526	Chlorobi	Bhlorobia	Chlorobiales	Chlorobiaceae	Chlorobium	Chlorobium
Family3_GokushovirinaeA_MH572435	Family3_GokushovirinaeA_MH572302	Ciona robusta	Marine invertebrate	40	4572
Family3_GokushovirinaeA_MH572301	Family3_GokushovirinaeA_MH572302	Ciona robusta	Marine invertebrate	39	4470
Family3_GokushovirinaeA_MH572392	Family3_GokushovirinaeA_MH572302	Ciona robusta	Marine invertebrate	41	4421
Family3_GokushovirinaeA_MH572508	Family3_GokushovirinaeA_MH572302	Ciona robusta	Marine invertebrate	40	4479
Family3_GokushovirinaeA_MH572304	Family3_GokushovirinaeA_MH572304	Ciona robusta	Marine invertebrate	42	4518	Firmicutes	Negativicutes	Veillonellales	Veillonellaceae	Megasphaera	Megasphaera
Family3_GokushovirinaeA_MH572305	Family3_GokushovirinaeA_MH572305	Ciona robusta	Marine invertebrate	42	4571
Family3_GokushovirinaeA_MH572311	Family3_GokushovirinaeA_MH572305	Ciona robusta	Marine invertebrate	42	4465
Family3_GokushovirinaeA_MH572306	Family3_GokushovirinaeA_MH572306	Ciona robusta	Marine invertebrate	41	4544
Family3_GokushovirinaeA_MH572307	Family3_GokushovirinaeA_MH572307	Ciona robusta	Marine invertebrate	40	4325
Family3_GokushovirinaeA_MH572308	Family3_GokushovirinaeA_MH572308	Ciona robusta	Marine invertebrate	44	4413
Family3_GokushovirinaeA_MH572436	Family3_GokushovirinaeA_MH572308	Ciona robusta	Marine invertebrate	43	4415
Family3_GokushovirinaeA_MH572309	Family3_GokushovirinaeA_MH572309	Ciona robusta	Marine invertebrate	39	4511
Family3_GokushovirinaeA_MH572303	Family3_GokushovirinaeA_MH572309	Ciona robusta	Marine invertebrate	41	4331
Family3_GokushovirinaeA_MH572310	Family3_GokushovirinaeA_MH572309	Ciona robusta	Marine invertebrate	40	4486
Family3_GokushovirinaeA_MH572312	Family3_GokushovirinaeA_MH572312	Ciona robusta	Marine invertebrate	42	4247
Family3_GokushovirinaeA_MH616853	Family3_GokushovirinaeA_MH572312	Red snapper	Marine fish	41	4179
Family3_GokushovirinaeA_MH572313	Family3_GokushovirinaeA_MH572313	Ciona robusta	Marine invertebrate	43	4412	Chlorobi	Bhlorobia	Chlorobiales	Chlorobiaceae	Chlorobium	Chlorobium
Family3_GokushovirinaeA_MH572318	Family3_GokushovirinaeA_MH572318	Ciona robusta	Marine invertebrate	55	4447
Family3_GokushovirinaeA_MH572319	Family3_GokushovirinaeA_MH572319	Ciona robusta	Marine invertebrate	50	4285
Family3_GokushovirinaeA_MH572439	Family3_GokushovirinaeA_MH572319	Ciona robusta	Marine invertebrate	50	4385
Family3_GokushovirinaeA_MH572320	Family3_GokushovirinaeA_MH572320	Ciona robusta	Marine invertebrate	53	4326
Family3_GokushovirinaeA_MH572321	Family3_GokushovirinaeA_MH572321	Ciona robusta	Marine invertebrate	52	4340
Family3_GokushovirinaeA_MH572322	Family3_GokushovirinaeA_MH572322	Ciona robusta	Marine invertebrate	54	4195
Family3_GokushovirinaeA_MH572324	Family3_GokushovirinaeA_MH572324	Ciona robusta	Marine invertebrate	43	4320
Family3_GokushovirinaeA_MH572325	Family3_GokushovirinaeA_MH572325	Ciona robusta	Marine invertebrate	51	4018
Family3_GokushovirinaeA_MH572326	Family3_GokushovirinaeA_MH572326	Ciona robusta	Marine invertebrate	51	4345
Family3_GokushovirinaeA_MH572327	Family3_GokushovirinaeA_MH572327	Ciona robusta	Marine invertebrate	51	4194
Family3_GokushovirinaeA_MK249231	Family3_GokushovirinaeA_MH572327	Blackfly	Insect	60	4238
Family3_GokushovirinaeA_MH617759	Family3_GokushovirinaeA_MH572327	Red snapper	Marine fish	51	4198
Family3_GokushovirinaeA_MH572328	Family3_GokushovirinaeA_MH572328	Ciona robusta	Marine invertebrate	49	4053
Family3_GokushovirinaeA_MH572329	Family3_GokushovirinaeA_MH572329	Ciona robusta	Marine invertebrate	48	4292
Family3_GokushovirinaeA_MH572331	Family3_GokushovirinaeA_MH572331	Ciona robusta	Marine invertebrate	48	4181	Chlorobi	Bhlorobia	Chlorobiales	Chlorobiaceae	Chlorobium	Chlorobium
Family3_GokushovirinaeA_MH572332	Family3_GokushovirinaeA_MH572332	Ciona robusta	Marine invertebrate	50	4589
Family3_GokushovirinaeA_MH572333	Family3_GokushovirinaeA_MH572333	Ciona robusta	Marine invertebrate	57	4467	Chlorobi	Bhlorobia	Chlorobiales	Chlorobiaceae	Chlorobium	Chlorobium
Family3_GokushovirinaeA_MH572334	Family3_GokushovirinaeA_MH572334	Ciona robusta	Marine invertebrate	57	4248
Family3_GokushovirinaeA_MH572335	Family3_GokushovirinaeA_MH572335	Ciona robusta	Marine invertebrate	57	4148
Family3_GokushovirinaeA_MH572336	Family3_GokushovirinaeA_MH572336	Ciona robusta	Marine invertebrate	51	4309
Family3_GokushovirinaeA_MH572337	Family3_GokushovirinaeA_MH572337	Ciona robusta	Marine invertebrate	46	4846
Family3_GokushovirinaeA_MH572338	Family3_GokushovirinaeA_MH572338	Ciona robusta	Marine invertebrate	47	4400
Family3_GokushovirinaeA_MH572339	Family3_GokushovirinaeA_MH572339	Ciona robusta	Marine invertebrate	44	4497
Family3_GokushovirinaeA_MH572340	Family3_GokushovirinaeA_MH572340	Ciona robusta	Marine invertebrate	44	4153
Family3_GokushovirinaeA_MH572344	Family3_GokushovirinaeA_MH572344	Ciona robusta	Marine invertebrate	49	4533
Family3_GokushovirinaeA_MH572345	Family3_GokushovirinaeA_MH572345	Ciona robusta	Marine invertebrate	47	4324
Family3_GokushovirinaeA_MH572346	Family3_GokushovirinaeA_MH572346	Ciona robusta	Marine invertebrate	49	4273
Family3_GokushovirinaeA_MH572350	Family3_GokushovirinaeA_MH572350	Ciona robusta	Marine invertebrate	54	4466
Family3_GokushovirinaeA_MH572351	Family3_GokushovirinaeA_MH572351	Ciona robusta	Marine invertebrate	49	4227
Family3_GokushovirinaeA_MH572396	Family3_GokushovirinaeA_MH572396	Ciona robusta	Marine invertebrate	52	4188
Family3_GokushovirinaeA_MH572395	Family3_GokushovirinaeA_MH572396	Ciona robusta	Marine invertebrate	53	4163
Family3_GokushovirinaeA_MH572317	Family3_GokushovirinaeA_MH572396	Ciona robusta	Marine invertebrate	52	4178	Proteobacteria	Gammaproteobacteria	Oceanospirllales	Alcanivoracaceae	Alcanivorax	Alcanivorax
Family3_GokushovirinaeA_MH572314	Family3_GokushovirinaeA_MH572396	Ciona robusta	Marine invertebrate	54	4207
Family3_GokushovirinaeA_MH572510	Family3_GokushovirinaeA_MH572396	Ciona robusta	Marine invertebrate	53	4126
Family3_GokushovirinaeA_MH572316	Family3_GokushovirinaeA_MH572396	Ciona robusta	Marine invertebrate	52	4266
Family3_GokushovirinaeA_MH572394	Family3_GokushovirinaeA_MH572396	Ciona robusta	Marine invertebrate	52	4107
Family3_GokushovirinaeA_MH572315	Family3_GokushovirinaeA_MH572396	Ciona robusta	Marine invertebrate	49	4342
Family3_GokushovirinaeA_MH572511	Family3_GokushovirinaeA_MH572396	Ciona robusta	Marine invertebrate	53	4189	Proteobacteria	Gammaproteobacteria	Vibrionales	Vibrionaceae	Salinivibrio	Salinivibrio
Family3_GokushovirinaeA_MH572397	Family3_GokushovirinaeA_MH572397	Ciona robusta	Marine invertebrate	55	4428
Family3_GokushovirinaeA_MH572405	Family3_GokushovirinaeA_MH572405	Ciona robusta	Marine invertebrate	53	4781
Family3_GokushovirinaeA_MH572406	Family3_GokushovirinaeA_MH572406	Ciona robusta	Marine invertebrate	50	4671
Family3_GokushovirinaeA_MH572417	Family3_GokushovirinaeA_MH572417	Ciona robusta	Marine invertebrate	44	4270
Family3_GokushovirinaeA_MH572418	Family3_GokushovirinaeA_MH572418	Ciona robusta	Marine invertebrate	48	4661
Family3_GokushovirinaeA_MH572419	Family3_GokushovirinaeA_MH572419	Ciona robusta	Marine invertebrate	47	4268
Family3_GokushovirinaeA_MH572420	Family3_GokushovirinaeA_MH572420	Ciona robusta	Marine invertebrate	52	4260
Family3_GokushovirinaeA_MH572421	Family3_GokushovirinaeA_MH572421	Ciona robusta	Marine invertebrate	35	4440
Family3_GokushovirinaeA_MH572422	Family3_GokushovirinaeA_MH572422	Ciona robusta	Marine invertebrate	40	4642
Family3_GokushovirinaeA_MH572323	Family3_GokushovirinaeA_MH572422	Ciona robusta	Marine invertebrate	50	4084
Family3_GokushovirinaeA_MH552548	Family3_GokushovirinaeA_MH572422	Abalone tissue	Marine invertebrate	48	4631
Family3_GokushovirinaeA_MH572426	Family3_GokushovirinaeA_MH572426	Ciona robusta	Marine invertebrate	35	4452	Proteobacteria	Epsilonproteobacteria	Campylobacterales	Campylobacteraceae	Campylobacter	Campylobacter
Family3_GokushovirinaeA_MH572429	Family3_GokushovirinaeA_MH572429	Ciona robusta	Marine invertebrate	45	4176	Planctomycetes	Phycisphaerae	Sedimentisphaerales	Sendimentisphaeraceae	Sedimentisphaera	Sedimentisphaera
Family3_GokushovirinaeA_KC131022	Family3_GokushovirinaeA_MH572429	Ocean	Marine	44	4070
Family3_GokushovirinaeA_MH572293	Family3_GokushovirinaeA_MH572429	Ciona robusta	Marine invertebrate	45	4150
Family3_GokushovirinaeA_MH572504	Family3_GokushovirinaeA_MH572429	Ciona robusta	Marine invertebrate	45	4093
Family3_GokushovirinaeA_MH572382	Family3_GokushovirinaeA_MH572429	Ciona robusta	Marine invertebrate	45	4183	Planctomycetes	Phycisphaerae	Sedimentisphaerales	Sendimentisphaeraceae	Sedimentisphaera	Sedimentisphaera
Family3_GokushovirinaeA_MH572382_	Family3_GokushovirinaeA_MH572429	Ciona robusta	Marine invertebrate	45	4183	Planctomycetes	Phycisphaerae	Sedimentisphaerales	Sendimentisphaeraceae	Sedimentisphaera	Sedimentisphaera
Family3_GokushovirinaeA_MH572431	Family3_GokushovirinaeA_MH572431	Ciona robusta	Marine invertebrate	42	4337
Family3_GokushovirinaeA_MH572432	Family3_GokushovirinaeA_MH572432	Ciona robusta	Marine invertebrate	40	4286
Family3_GokushovirinaeA_MH572299	Family3_GokushovirinaeA_MH572432	Ciona robusta	Marine invertebrate	39	4221	Proteobacteria	Gammaproteobacteria	Enterobacterales	Enterobacteriaceae	Salmonella	Salmonella
Family3_GokushovirinaeA_MH572433	Family3_GokushovirinaeA_MH572433	Ciona robusta	Marine invertebrate	40	4457
Family3_GokushovirinaeA_MH992203	Family3_GokushovirinaeA_MH572433	Bee	Insect	43	4470
Family3_GokushovirinaeA_MH572434	Family3_GokushovirinaeA_MH572434	Ciona robusta	Marine invertebrate	41	4319
Family3_GokushovirinaeA_MH572437	Family3_GokushovirinaeA_MH572437	Ciona robusta	Marine invertebrate	42	4542
Family3_GokushovirinaeA_MH572438	Family3_GokushovirinaeA_MH572438	Ciona robusta	Marine invertebrate	42	4169
Family3_GokushovirinaeA_MH572440	Family3_GokushovirinaeA_MH572440	Ciona robusta	Marine invertebrate	46	4106
Family3_GokushovirinaeA_MH572441	Family3_GokushovirinaeA_MH572441	Ciona robusta	Marine invertebrate	53	4152	Proteobacteria	Betaproteobacteria	Nitrosomonadales	Nitrosomonadaceae	Nitrosospira	Nitrosospira
Family3_GokushovirinaeA_MH572442	Family3_GokushovirinaeA_MH572442	Ciona robusta	Marine invertebrate	49	4248
Family3_GokushovirinaeA_MH572443	Family3_GokushovirinaeA_MH572443	Ciona robusta	Marine invertebrate	45	4437	Proteobacteria	Gammaproteobacteria	Oceanospirllales	Alcanivoracaceae	Alcanivorax	Alcanivorax
Family3_GokushovirinaeA_MH572446	Family3_GokushovirinaeA_MH572446	Ciona robusta	Marine invertebrate	50	4393
Family3_GokushovirinaeA_MH572445	Family3_GokushovirinaeA_MH572446	Ciona robusta	Marine invertebrate	48	4701
Family3_GokushovirinaeA_MH572447	Family3_GokushovirinaeA_MH572447	Ciona robusta	Marine invertebrate	61	4351
Family3_GokushovirinaeA_MH572448	Family3_GokushovirinaeA_MH572448	Ciona robusta	Marine invertebrate	56	4226
Family3_GokushovirinaeA_MH572449	Family3_GokushovirinaeA_MH572449	Ciona robusta	Marine invertebrate	51	4240
Family3_GokushovirinaeA_MH572451	Family3_GokushovirinaeA_MH572451	Ciona robusta	Marine invertebrate	49	4650
Family3_GokushovirinaeA_MH572450	Family3_GokushovirinaeA_MH572451	Ciona robusta	Marine invertebrate	47	4443
Family3_GokushovirinaeA_MH572452	Family3_GokushovirinaeA_MH572452	Ciona robusta	Marine invertebrate	45	4451
Family3_GokushovirinaeA_MH572454	Family3_GokushovirinaeA_MH572454	Ciona robusta	Marine invertebrate	44	4096
Family3_GokushovirinaeA_MH572455	Family3_GokushovirinaeA_MH572455	Ciona robusta	Marine invertebrate	50	4627
Family3_GokushovirinaeA_MH572348	Family3_GokushovirinaeA_MH572455	Ciona robusta	Marine invertebrate	49	4255
Family3_GokushovirinaeA_MH572349	Family3_GokushovirinaeA_MH572455	Ciona robusta	Marine invertebrate	50	4246
Family3_GokushovirinaeA_KP087954	Family3_GokushovirinaeA_MH572455	Methane seep sediment	Sediment/soil	49	4700
Family3_GokushovirinaeA_MH572347	Family3_GokushovirinaeA_MH572455	Ciona robusta	Marine invertebrate	45	4417
Family3_GokushovirinaeA_MH572469	Family3_GokushovirinaeA_MH572469	Ciona robusta	Marine invertebrate	41	4398
Family3_GokushovirinaeA_MH572472	Family3_GokushovirinaeA_MH572472	Ciona robusta	Marine invertebrate	42	4199
Family3_GokushovirinaeA_MH572473	Family3_GokushovirinaeA_MH572473	Ciona robusta	Marine invertebrate	60	4344
Family3_GokushovirinaeA_MH572475	Family3_GokushovirinaeA_MH572475	Ciona robusta	Marine invertebrate	54	4309
Family3_GokushovirinaeA_MH572474	Family3_GokushovirinaeA_MH572475	Ciona robusta	Marine invertebrate	57	4317
Family3_GokushovirinaeA_MH572476	Family3_GokushovirinaeA_MH572476	Ciona robusta	Marine invertebrate	54	4353
Family3_GokushovirinaeA_MK012432	Family3_GokushovirinaeA_MH572476	Crucian	Marine invertebrate	55	4295
Family3_GokushovirinaeA_MH572477	Family3_GokushovirinaeA_MH572477	Ciona robusta	Marine invertebrate	55	4301
Family3_GokushovirinaeA_MH572478	Family3_GokushovirinaeA_MH572477	Ciona robusta	Marine invertebrate	54	4247
Family3_GokushovirinaeA_MH572330	Family3_GokushovirinaeA_MH572477	Ciona robusta	Marine invertebrate	49	4265
Family3_GokushovirinaeA_MH572444	Family3_GokushovirinaeA_MH572477	Ciona robusta	Marine invertebrate	49	4399	Proteobacteria	Gammaproteobacteria	Oceanospirillales	Oceanospirillaceae	Marimonas	Marinomonas
Family3_GokushovirinaeA_MH572398	Family3_GokushovirinaeA_MH572477	Ciona robusta	Marine invertebrate	48	4355
Family3_GokushovirinaeA_MH572479	Family3_GokushovirinaeA_MH572479	Ciona robusta	Marine invertebrate	53	4210
Family3_GokushovirinaeA_MH572480	Family3_GokushovirinaeA_MH572480	Ciona robusta	Marine invertebrate	48	4338
Family3_GokushovirinaeA_MH572404	Family3_GokushovirinaeA_MH572480	Ciona robusta	Marine invertebrate	47	4352
Family3_GokushovirinaeA_MH572481	Family3_GokushovirinaeA_MH572481	Ciona robusta	Marine invertebrate	52	4459
Family3_GokushovirinaeA_MH572487	Family3_GokushovirinaeA_MH572487	Ciona robusta	Marine invertebrate	50	4521
Family3_GokushovirinaeA_MH572492	Family3_GokushovirinaeA_MH572492	Ciona robusta	Marine invertebrate	51	4141
Family3_GokushovirinaeA_MH572493	Family3_GokushovirinaeA_MH572493	Ciona robusta	Marine invertebrate	39	4230	Proteobacteria	Gammaproteobacteria	Enterobacterales	Enterobacteriaceae	Salmonella	Salmonella
Family3_GokushovirinaeA_MH572494	Family3_GokushovirinaeA_MH572494	Ciona robusta	Marine invertebrate	39	4497
Family3_GokushovirinaeA_MH572495	Family3_GokushovirinaeA_MH572495	Ciona robusta	Marine invertebrate	47	4316
Family3_GokushovirinaeA_MH572500	Family3_GokushovirinaeA_MH572500	Ciona robusta	Marine invertebrate	38	4361
Family3_GokushovirinaeA_MH572497	Family3_GokushovirinaeA_MH572500	Ciona robusta	Marine invertebrate	37	4367
Family3_GokushovirinaeA_MH572287	Family3_GokushovirinaeA_MH572500	Ciona robusta	Marine invertebrate	37	4365
Family3_GokushovirinaeA_MH572288	Family3_GokushovirinaeA_MH572500	Ciona robusta	Marine invertebrate	36	4308
Family3_GokushovirinaeA_MH572496	Family3_GokushovirinaeA_MH572500	Ciona robusta	Marine invertebrate	37	4346	Proteobacteria	Gammaproteobacteria	Enterobacterales	Enterobacteriaceae	Salmonella	Salmonella
Family3_GokushovirinaeA_MH572467	Family3_GokushovirinaeA_MH572500	Ciona robusta	Marine invertebrate	36	4227	Proteobacteria	Gammaproteobacteria	Enterobacterales	Enterobacteriaceae	Salmonella	Salmonella
Family3_GokushovirinaeA_MH572498	Family3_GokushovirinaeA_MH572500	Ciona robusta	Marine invertebrate	37	4367	Proteobacteria	Gammaproteobacteria	Vibrionales	Vibrionaceae	Vibrio	Vibrio
Family3_GokushovirinaeA_MH572499	Family3_GokushovirinaeA_MH572500	Ciona robusta	Marine invertebrate	37	4348	Proteobacteria	Gammaproteobacteria	Vibrionales	Vibrionaceae	Vibrio	Vibrio
Family3_GokushovirinaeA_MH572468	Family3_GokushovirinaeA_MH572500	Ciona robusta	Marine invertebrate	36	4313	Proteobacteria	Gammaproteobacteria	Enterobacterales	Enterobacteriaceae	Salmonella	Salmonella
Family3_GokushovirinaeA_MH572501	Family3_GokushovirinaeA_MH572501	Ciona robusta	Marine invertebrate	37	4215
Family3_GokushovirinaeA_MH572502	Family3_GokushovirinaeA_MH572502	Ciona robusta	Marine invertebrate	39	4415	Planctomycetes	Phycisphaerae	Sedimentisphaerales	Sendimentisphaeraceae	Sedimentisphaera	Sedimentisphaera
Family3_GokushovirinaeA_MH572503	Family3_GokushovirinaeA_MH572503	Ciona robusta	Marine invertebrate	32	4449
Family3_GokushovirinaeA_MH572507	Family3_GokushovirinaeA_MH572507	Ciona robusta	Marine invertebrate	43	4353
Family3_GokushovirinaeA_MH572509	Family3_GokushovirinaeA_MH572509	Ciona robusta	Marine invertebrate	42	4368
Family3_GokushovirinaeA_MH572512	Family3_GokushovirinaeA_MH572512	Ciona robusta	Marine invertebrate	53	4426
Family3_GokushovirinaeA_MH572515	Family3_GokushovirinaeA_MH572515	Ciona robusta	Marine invertebrate	50	4857
Family3_GokushovirinaeA_MH616635	Family3_GokushovirinaeA_MH616635	Minnow tissue	Marine fish	48	4658
Family3_GokushovirinaeA_MH616637	Family3_GokushovirinaeA_MH616637	Minnow tissue	Marine fish	51	4557
Family3_GokushovirinaeA_MH616656	Family3_GokushovirinaeA_MH616656	Minnow tissue	Marine fish	43	4408
Family3_GokushovirinaeA_MH616666	Family3_GokushovirinaeA_MH616666	Minnow tissue	Marine fish	59	4409
Family3_GokushovirinaeA_MH616682	Family3_GokushovirinaeA_MH616682	Minnow tissue	Marine fish	59	4407
Family3_GokushovirinaeA_MH616685	Family3_GokushovirinaeA_MH616685	Haddock tissue	Marine fish	44	4157
Family3_GokushovirinaeA_MH616692	Family3_GokushovirinaeA_MH616692	Minnow tissue	Marine fish	47	4919
Family3_GokushovirinaeA_MH616696	Family3_GokushovirinaeA_MH616696	Minnow tissue	Marine fish	49	4309	Proteobacteria	Gammaproteobacteria	Enterobacterales	Enterobacteriaceae	Enterobacter	Enterobacter
Family3_GokushovirinaeA_MH616704	Family3_GokushovirinaeA_MH616704	Minnow tissue	Marine fish	56	4654
Family3_GokushovirinaeA_MH616712	Family3_GokushovirinaeA_MH616712	Minnow tissue	Marine fish	42	4776	Proteobacteria	Gammaproteobacteria	Enterobacterales	Enterobacteriaceae	Salmonella	Salmonella
Family3_GokushovirinaeA_MH616713	Family3_GokushovirinaeA_MH616713	Minnow tissue	Marine fish	45	4683	Proteobacteria	Betaproteobacteria	Burkholderiales	Sutterellaceae	Sutterella	Sutterella
Family3_GokushovirinaeA_MH616714	Family3_GokushovirinaeA_MH616714	Minnow tissue	Marine fish	48	4615
Family3_GokushovirinaeA_MH616717	Family3_GokushovirinaeA_MH616717	Minnow tissue	Marine fish	46	4373
Family3_GokushovirinaeA_MH617025	Family3_GokushovirinaeA_MH616717	Minnow tissue	Marine fish	46	4344
Family3_GokushovirinaeA_MH616735	Family3_GokushovirinaeA_MH616735	Minnow tissue	Marine fish	46	4733
Family3_GokushovirinaeA_MH616751	Family3_GokushovirinaeA_MH616751	Minnow tissue	Marine fish	52	4739
Family3_GokushovirinaeA_MH616755	Family3_GokushovirinaeA_MH616755	Minnow tissue	Marine fish	57	4540
Family3_GokushovirinaeA_MH617023	Family3_GokushovirinaeA_MH616755	Minnow tissue	Marine fish	58	4490
Family3_GokushovirinaeA_MH616773	Family3_GokushovirinaeA_MH616773	Minnow tissue	Marine fish	53	4405
Family3_GokushovirinaeA_MH616775	Family3_GokushovirinaeA_MH616775	Minnow tissue	Marine fish	50	4790	Synergistetes	Synergistia	Synergistales	Synergistaceae	Cloacibacillus	Cloacibacillus
Family3_GokushovirinaeA_MH616782	Family3_GokushovirinaeA_MH616782	Minnow tissue	Marine fish	60	4122
Family3_GokushovirinaeA_MH616786	Family3_GokushovirinaeA_MH616786	Minnow tissue	Marine fish	55	4912
Family3_GokushovirinaeA_MH616795	Family3_GokushovirinaeA_MH616795	Minnow tissue	Marine fish	42	4536	Proteobacteria	Betaproteobacteria	Burkholderiales	Oxalobacteraceae	Oxalobacter	Oxalobacter
Family3_GokushovirinaeA_MH616797	Family3_GokushovirinaeA_MH616797	Minnow tissue	Marine fish	48	4347
Family3_GokushovirinaeA_MH616799	Family3_GokushovirinaeA_MH616799	Haddock tissue	Marine fish	47	4312
Family3_GokushovirinaeA_MH616804	Family3_GokushovirinaeA_MH616804	Minnow tissue	Marine fish	42	4703
Family3_GokushovirinaeA_MH616808	Family3_GokushovirinaeA_MH616808	Minnow tissue	Marine fish	60	4307	Proteobacteria	Gammaproteobacteria	Enterobacterales	Enterobacteriaceae	Enterobacter	Enterobacter
Family3_GokushovirinaeA_MH617550	Family3_GokushovirinaeA_MH616808	Minnow tissue	Marine fish	60	4327
Family3_GokushovirinaeA_MH616810	Family3_GokushovirinaeA_MH616810	Minnow tissue	Marine fish	43	4400
Family3_GokushovirinaeA_MH616845	Family3_GokushovirinaeA_MH616845	Minnow tissue	Marine fish	38	4487
Family3_GokushovirinaeA_MH616849	Family3_GokushovirinaeA_MH616849	Minnow tissue	Marine fish	52	4526	Planctomycetes	Phycisphaerae	Sedimentisphaerales	Sendimentisphaeraceae	Sedimentisphaera	Sedimentisphaera
Family3_GokushovirinaeA_MH616851	Family3_GokushovirinaeA_MH616851	Minnow tissue	Marine fish	46	4721
Family3_GokushovirinaeA_MH616859	Family3_GokushovirinaeA_MH616859	Minnow tissue	Marine fish	45	4401
Family3_GokushovirinaeA_MH616867	Family3_GokushovirinaeA_MH616867	Minnow tissue	Marine fish	59	4695
Family3_GokushovirinaeA_MH617045	Family3_GokushovirinaeA_MH616867	Minnow tissue	Marine fish	57	4520
Family3_GokushovirinaeA_MH616873	Family3_GokushovirinaeA_MH616873	Minnow tissue	Marine fish	47	5072
Family3_GokushovirinaeA_MH616876	Family3_GokushovirinaeA_MH616876	Red snapper	Marine fish	45	4322
Family3_GokushovirinaeA_MH616662	Family3_GokushovirinaeA_MH616876	Minnow tissue	Marine fish	46	4459	Proteobacteria	Gammaproteobacteria	Orbales	Orbaceae	Candidatus Schmidhempelia	CandidatusSchmidhempelia
Family3_GokushovirinaeA_MH616878	Family3_GokushovirinaeA_MH616878	Minnow tissue	Marine fish	54	4619
Family3_GokushovirinaeA_MH616886	Family3_GokushovirinaeA_MH616886	Minnow tissue	Marine fish	40	4420
Family3_GokushovirinaeA_MH616888	Family3_GokushovirinaeA_MH616888	Haddock tissue	Marine fish	53	4329
Family3_GokushovirinaeA_MH616889	Family3_GokushovirinaeA_MH616889	Red snapper	Marine fish	45	4176
Family3_GokushovirinaeA_MH616891	Family3_GokushovirinaeA_MH616891	Minnow tissue	Marine fish	52	5038
Family3_GokushovirinaeA_Lim_Twin_C1_NODE_363_length_5181_cov_108596755	Family3_GokushovirinaeA_MH616891	Human	Primate	55	5183
Family3_GokushovirinaeA_MH616893	Family3_GokushovirinaeA_MH616893	Minnow tissue	Marine fish	53	4602
Family3_GokushovirinaeA_MH616895	Family3_GokushovirinaeA_MH616895	Red snapper	Marine fish	55	4567
Family3_GokushovirinaeA_MH616896	Family3_GokushovirinaeA_MH616896	Minnow tissue	Marine fish	48	4654
Family3_GokushovirinaeA_MH616922	Family3_GokushovirinaeA_MH616922	Minnow tissue	Marine fish	44	4683
Family3_GokushovirinaeA_MH616928	Family3_GokushovirinaeA_MH616928	Minnow tissue	Marine fish	49	4583
Family3_GokushovirinaeA_MH616932	Family3_GokushovirinaeA_MH616932	Minnow tissue	Marine fish	54	4457
Family3_GokushovirinaeA_MH617239	Family3_GokushovirinaeA_MH616932	Minnow tissue	Marine fish	55	4288
Family3_GokushovirinaeA_MK249135	Family3_GokushovirinaeA_MH616932	Blackfly	Insect	54	4324
Family3_GokushovirinaeA_MH617722	Family3_GokushovirinaeA_MH616932	Minnow tissue	Marine fish	56	4386
Family3_GokushovirinaeA_MH616947	Family3_GokushovirinaeA_MH616947	Minnow tissue	Marine fish	43	4745	Proteobacteria	Gammaproteobacteria	Enterobacterales	Enterobacteriaceae	Enterobacter	Enterobacter
Family3_GokushovirinaeA_MH616969	Family3_GokushovirinaeA_MH616969	Minnow tissue	Marine fish	59	4499
Family3_GokushovirinaeA_MH616974	Family3_GokushovirinaeA_MH616974	Minnow tissue	Marine fish	40	4495
Family3_GokushovirinaeA_MH616976	Family3_GokushovirinaeA_MH616976	Minnow tissue	Marine fish	45	4597
Family3_GokushovirinaeA_MH616977	Family3_GokushovirinaeA_MH616977	Minnow tissue	Marine fish	59	4489
Family3_GokushovirinaeA_MH616982	Family3_GokushovirinaeA_MH616982	Minnow tissue	Marine fish	54	4418
Family3_GokushovirinaeA_MH616983	Family3_GokushovirinaeA_MH616983	Minnow tissue	Marine fish	50	4591
Family3_GokushovirinaeA_MH616985	Family3_GokushovirinaeA_MH616985	Minnow tissue	Marine fish	61	4644
Family3_GokushovirinaeA_MH617010	Family3_GokushovirinaeA_MH617010	Minnow tissue	Marine fish	47	4821
Family3_GokushovirinaeA_MH617037	Family3_GokushovirinaeA_MH617037	Minnow tissue	Marine fish	48	4384
Family3_GokushovirinaeA_MH617039	Family3_GokushovirinaeA_MH617039	Minnow tissue	Marine fish	50	4442
Family3_GokushovirinaeA_MH617044	Family3_GokushovirinaeA_MH617044	Minnow tissue	Marine fish	50	4697
Family3_GokushovirinaeA_MH029533	Family3_GokushovirinaeA_MH617044	Volcanic soil	Sediment/soil	49	4514
Family3_GokushovirinaeA_MH029530	Family3_GokushovirinaeA_MH617044	Volcanic soil	Sediment/soil	50	4575
Family3_GokushovirinaeA_MH617049	Family3_GokushovirinaeA_MH617049	Minnow tissue	Marine fish	42	4541	Proteobacteria	Gammaproteobacteria	Enterobacterales	Enterobacteriaceae	Enterobacter	Enterobacter
Family3_GokushovirinaeA_MH617057	Family3_GokushovirinaeA_MH617057	Minnow tissue	Marine fish	49	4610
Family3_GokushovirinaeA_MH617066	Family3_GokushovirinaeA_MH617066	Minnow tissue	Marine fish	48	4633
Family3_GokushovirinaeA_MH617074	Family3_GokushovirinaeA_MH617074	Minnow tissue	Marine fish	61	4397
Family3_GokushovirinaeA_MH616812	Family3_GokushovirinaeA_MH617074	Minnow tissue	Marine fish	61	4288
Family3_GokushovirinaeA_MH617076	Family3_GokushovirinaeA_MH617076	Minnow tissue	Marine fish	56	4857
Family3_GokushovirinaeA_MH617083	Family3_GokushovirinaeA_MH617083	Minnow tissue	Marine fish	42	4712
Family3_GokushovirinaeA_MH617089	Family3_GokushovirinaeA_MH617089	Minnow tissue	Marine fish	36	4493	Proteobacteria	Gammaproteobacteria	Vibrionales	Vibrionaceae	Vibrio	Vibrio
Family3_GokushovirinaeA_MK249146	Family3_GokushovirinaeA_MH617089	Blackfly	Insect	36	4498	Proteobacteria	Gammaproteobacteria	Vibrionales	Vibrionaceae	Vibrio	Vibrio
Family3_GokushovirinaeA_MH617093	Family3_GokushovirinaeA_MH617093	Minnow tissue	Marine fish	61	4546
Family3_GokushovirinaeA_MH617100	Family3_GokushovirinaeA_MH617100	Haddock tissue	Marine fish	40	4332	Proteobacteria	Gammaproteobacteria	Vibrionales	Vibrionaceae	Vibrio	Vibrio
Family3_GokushovirinaeA_MH616929	Family3_GokushovirinaeA_MH617100	Haddock tissue	Marine fish	43	4420
Family3_GokushovirinaeA_MH617102	Family3_GokushovirinaeA_MH617102	Minnow tissue	Marine fish	47	4644
Family3_GokushovirinaeA_MH617008	Family3_GokushovirinaeA_MH617102	Minnow tissue	Marine fish	45	4635
Family3_GokushovirinaeA_MH617103	Family3_GokushovirinaeA_MH617103	Minnow tissue	Marine fish	53	4381
Family3_GokushovirinaeA_MH616649	Family3_GokushovirinaeA_MH617103	Minnow tissue	Marine fish	53	4478
Family3_GokushovirinaeA_MH617134	Family3_GokushovirinaeA_MH617103	Minnow tissue	Marine fish	48	4662
Family3_GokushovirinaeA_MH617105	Family3_GokushovirinaeA_MH617105	Minnow tissue	Marine fish	51	4492
Family3_GokushovirinaeA_MH616931	Family3_GokushovirinaeA_MH617105	Minnow tissue	Marine fish	53	4526
Family3_GokushovirinaeA_MH617107	Family3_GokushovirinaeA_MH617107	Minnow tissue	Marine fish	51	4546
Family3_GokushovirinaeA_MH617108	Family3_GokushovirinaeA_MH617108	Minnow tissue	Marine fish	56	4297
Family3_GokushovirinaeA_MH617124	Family3_GokushovirinaeA_MH617124	Minnow tissue	Marine fish	59	4559
Family3_GokushovirinaeA_MH617127	Family3_GokushovirinaeA_MH617127	Minnow tissue	Marine fish	51	4420
Family3_GokushovirinaeA_MH617132	Family3_GokushovirinaeA_MH617132	Minnow tissue	Marine fish	57	4408
Family3_GokushovirinaeA_MH617153	Family3_GokushovirinaeA_MH617153	Minnow tissue	Marine fish	49	4735
Family3_GokushovirinaeA_MH617156	Family3_GokushovirinaeA_MH617156	Minnow tissue	Marine fish	43	4460	Proteobacteria	Gammaproteobacteria	Vibrionales	Vibrionaceae	Vibrio	Vibrio
Family3_GokushovirinaeA_MH616681	Family3_GokushovirinaeA_MH617156	Minnow tissue	Marine fish	47	4394
Family3_GokushovirinaeA_MH617561	Family3_GokushovirinaeA_MH617156	Minnow tissue	Marine fish	46	4406
Family3_GokushovirinaeA_MH617141	Family3_GokushovirinaeA_MH617156	Minnow tissue	Marine fish	42	4433
Family3_GokushovirinaeA_MH617157	Family3_GokushovirinaeA_MH617157	Red snapper	Marine fish	45	4080
Family3_GokushovirinaeA_MH617158	Family3_GokushovirinaeA_MH617158	Minnow tissue	Marine fish	45	4599	Firmicutes	Negativicutes	Selenomonadales	Selenomonadaceae	Selenomonas	Selenomonas
Family3_GokushovirinaeA_MH617159	Family3_GokushovirinaeA_MH617159	Minnow tissue	Marine fish	62	4487
Family3_GokushovirinaeA_MH622922	Family3_GokushovirinaeA_MH617159	Minnow tissue	Marine fish	61	4490
Family3_GokushovirinaeA_MH622906	Family3_GokushovirinaeA_MH617159	Minnow tissue	Marine fish	61	4450
Family3_GokushovirinaeA_MH617163	Family3_GokushovirinaeA_MH617163	Minnow tissue	Marine fish	51	4469
Family3_GokushovirinaeA_MH617274	Family3_GokushovirinaeA_MH617163	Minnow tissue	Marine fish	49	4611	Chlorobi	Bhlorobia	Chlorobiales	Chlorobiaceae	Chlorobium	Chlorobium
Family3_GokushovirinaeA_MH617175	Family3_GokushovirinaeA_MH617175	Minnow tissue	Marine fish	46	4583
Family3_GokushovirinaeA_MH617179	Family3_GokushovirinaeA_MH617179	Minnow tissue	Marine fish	47	4424	Proteobacteria	Gammaproteobacteria	Vibrionales	Vibrionaceae	Vibrio	Vibrio
Family3_GokushovirinaeA_MH617181	Family3_GokushovirinaeA_MH617181	Minnow tissue	Marine fish	52	4830
Family3_GokushovirinaeA_MH617189	Family3_GokushovirinaeA_MH617189	Minnow tissue	Marine fish	49	4380
Family3_GokushovirinaeA_MH617204	Family3_GokushovirinaeA_MH617204	Minnow tissue	Marine fish	52	4580
Family3_GokushovirinaeA_MH617205	Family3_GokushovirinaeA_MH617205	Minnow tissue	Marine fish	46	4247
Family3_GokushovirinaeA_MH617210	Family3_GokushovirinaeA_MH617210	Minnow tissue	Marine fish	61	4536
Family3_GokushovirinaeA_MH617237	Family3_GokushovirinaeA_MH617237	Minnow tissue	Marine fish	49	4891
Family3_GokushovirinaeA_MH617247	Family3_GokushovirinaeA_MH617247	Minnow tissue	Marine fish	43	4208	Proteobacteria	Gammaproteobacteria	Legionellales	Legionellaceae	Legionella	Legionella
Family3_GokushovirinaeA_MH617249	Family3_GokushovirinaeA_MH617249	Red snapper	Marine fish	49	4238
Family3_GokushovirinaeA_MH617257	Family3_GokushovirinaeA_MH617257	Minnow tissue	Marine fish	42	4546
Family3_GokushovirinaeA_MH617260	Family3_GokushovirinaeA_MH617260	Minnow tissue	Marine fish	44	4485
Family3_GokushovirinaeA_MH617265	Family3_GokushovirinaeA_MH617265	Minnow tissue	Marine fish	47	4804	Proteobacteria	Gammaproteobacteria	Enterobacterales	Enterobacteriaceae	Enterobacter	Enterobacter
Family3_GokushovirinaeA_MH617270	Family3_GokushovirinaeA_MH617270	Minnow tissue	Marine fish	42	4598
Family3_GokushovirinaeA_MH617278	Family3_GokushovirinaeA_MH617278	Minnow tissue	Marine fish	45	4532
Family3_GokushovirinaeA_MH617279	Family3_GokushovirinaeA_MH617279	Minnow tissue	Marine fish	56	4529
Family3_GokushovirinaeA_MH617293	Family3_GokushovirinaeA_MH617293	Minnow tissue	Marine fish	49	4770
Family3_GokushovirinaeA_MH617296	Family3_GokushovirinaeA_MH617296	Minnow tissue	Marine fish	56	4821
Family3_GokushovirinaeA_MH617302	Family3_GokushovirinaeA_MH617302	Minnow tissue	Marine fish	56	4408
Family3_GokushovirinaeA_MH617303	Family3_GokushovirinaeA_MH617303	Minnow tissue	Marine fish	57	4492
Family3_GokushovirinaeA_MH617305	Family3_GokushovirinaeA_MH617305	Minnow tissue	Marine fish	59	4578
Family3_GokushovirinaeA_MH617307	Family3_GokushovirinaeA_MH617307	Minnow tissue	Marine fish	43	4569
Family3_GokushovirinaeA_MH617311	Family3_GokushovirinaeA_MH617311	Minnow tissue	Marine fish	46	4852
Family3_GokushovirinaeA_MH617312	Family3_GokushovirinaeA_MH617312	Minnow tissue	Marine fish	60	4572
Family3_GokushovirinaeA_MH617364	Family3_GokushovirinaeA_MH617364	Minnow tissue	Marine fish	50	4628
Family3_GokushovirinaeA_MH617367	Family3_GokushovirinaeA_MH617367	Minnow tissue	Marine fish	45	4559
Family3_GokushovirinaeA_MH617377	Family3_GokushovirinaeA_MH617377	Minnow tissue	Marine fish	46	4547
Family3_GokushovirinaeA_MH617379	Family3_GokushovirinaeA_MH617379	Minnow tissue	Marine fish	60	4308
Family3_GokushovirinaeA_MH617421	Family3_GokushovirinaeA_MH617379	Minnow tissue	Marine fish	57	4310
Family3_GokushovirinaeA_MH617227	Family3_GokushovirinaeA_MH617379	Minnow tissue	Marine fish	58	4273	Proteobacteria	Gammaproteobacteria	Vibrionales	Vibrionaceae	Vibrio	Vibrio
Family3_GokushovirinaeA_MH617398	Family3_GokushovirinaeA_MH617398	Red snapper	Marine fish	55	4239
Family3_GokushovirinaeA_MG945682	Family3_GokushovirinaeA_MH617398	Bird	Bird	55	4280
Family3_GokushovirinaeA_MH617402	Family3_GokushovirinaeA_MH617402	Minnow tissue	Marine fish	54	4525
Family3_GokushovirinaeA_MH617420	Family3_GokushovirinaeA_MH617420	Minnow tissue	Marine fish	41	4806
Family3_GokushovirinaeA_MH617422	Family3_GokushovirinaeA_MH617422	Minnow tissue	Marine fish	57	4624
Family3_GokushovirinaeA_MH617424	Family3_GokushovirinaeA_MH617424	Minnow tissue	Marine fish	47	4599	Proteobacteria	Gammaproteobacteria	Legionellales	Legionellaceae	Legionella	Legionella
Family3_GokushovirinaeA_MH617432	Family3_GokushovirinaeA_MH617432	Minnow tissue	Marine fish	50	4364
Family3_GokushovirinaeA_MG945837	Family3_GokushovirinaeA_MH617432	Bird	Bird	50	4734
Family3_GokushovirinaeA_MH617433	Family3_GokushovirinaeA_MH617433	Minnow tissue	Marine fish	47	4839
Family3_GokushovirinaeA_MH617440	Family3_GokushovirinaeA_MH617440	Haddock tissue	Marine fish	55	4173
Family3_GokushovirinaeA_MH617442	Family3_GokushovirinaeA_MH617442	Minnow tissue	Marine fish	51	4709
Family3_GokushovirinaeA_MH617443	Family3_GokushovirinaeA_MH617443	Minnow tissue	Marine fish	64	4092
Family3_GokushovirinaeA_MH617454	Family3_GokushovirinaeA_MH617454	Minnow tissue	Marine fish	48	4699
Family3_GokushovirinaeA_MH617459	Family3_GokushovirinaeA_MH617459	Minnow tissue	Marine fish	48	4612
Family3_GokushovirinaeA_MH617222	Family3_GokushovirinaeA_MH617459	Minnow tissue	Marine fish	49	4652
Family3_GokushovirinaeA_MH617338	Family3_GokushovirinaeA_MH617459	Minnow tissue	Marine fish	44	4697
Family3_GokushovirinaeA_MH617468	Family3_GokushovirinaeA_MH617468	Minnow tissue	Marine fish	46	4773
Family3_GokushovirinaeA_MH617473	Family3_GokushovirinaeA_MH617473	Minnow tissue	Marine fish	48	4857	Proteobacteria	Gammaproteobacteria	Legionellales	Legionellaceae	Legionella	Legionella
Family3_GokushovirinaeA_MH617478	Family3_GokushovirinaeA_MH617478	Minnow tissue	Marine fish	44	4529
Family3_GokushovirinaeA_MH617487	Family3_GokushovirinaeA_MH617487	Minnow tissue	Marine fish	48	4811
Family3_GokushovirinaeA_MH617133	Family3_GokushovirinaeA_MH617487	Minnow tissue	Marine fish	47	4898
Family3_GokushovirinaeA_MH617113	Family3_GokushovirinaeA_MH617487	Minnow tissue	Marine fish	46	4838
Family3_GokushovirinaeA_MH617331	Family3_GokushovirinaeA_MH617487	Minnow tissue	Marine fish	50	4947	Chlorobi	Bhlorobia	Chlorobiales	Chlorobiaceae	Chlorobium	Chlorobium
Family3_GokushovirinaeA_MH617494	Family3_GokushovirinaeA_MH617494	Minnow tissue	Marine fish	45	4612
Family3_GokushovirinaeA_MH617498	Family3_GokushovirinaeA_MH617498	Minnow tissue	Marine fish	48	4682
Family3_GokushovirinaeA_MH617500	Family3_GokushovirinaeA_MH617500	Minnow tissue	Marine fish	52	4905
Family3_GokushovirinaeA_MH617504	Family3_GokushovirinaeA_MH617504	Minnow tissue	Marine fish	63	4602
Family3_GokushovirinaeA_MH617510	Family3_GokushovirinaeA_MH617510	Minnow tissue	Marine fish	57	4395
Family3_GokushovirinaeA_MH617519	Family3_GokushovirinaeA_MH617519	Minnow tissue	Marine fish	37	4419	Proteobacteria	Gammaproteobacteria	Legionellales	Legionellaceae	Legionella	Legionella
Family3_GokushovirinaeA_MH617527	Family3_GokushovirinaeA_MH617527	Minnow tissue	Marine fish	48	4888
Family3_GokushovirinaeA_MH617531	Family3_GokushovirinaeA_MH617531	Minnow tissue	Marine fish	55	4341
Family3_GokushovirinaeA_MH617555	Family3_GokushovirinaeA_MH617555	Minnow tissue	Marine fish	42	4489
Family3_GokushovirinaeA_MH617560	Family3_GokushovirinaeA_MH617560	Minnow tissue	Marine fish	60	4412
Family3_GokushovirinaeA_MH617571	Family3_GokushovirinaeA_MH617571	Minnow tissue	Marine fish	62	4873
Family3_GokushovirinaeA_MH617576	Family3_GokushovirinaeA_MH617576	Minnow tissue	Marine fish	53	4440
Family3_GokushovirinaeA_MH617580	Family3_GokushovirinaeA_MH617580	Minnow tissue	Marine fish	57	4244
Family3_GokushovirinaeA_MH617225	Family3_GokushovirinaeA_MH617580	Minnow tissue	Marine fish	58	4140
Family3_GokushovirinaeA_MH617276	Family3_GokushovirinaeA_MH617580	Minnow tissue	Marine fish	58	4256
Family3_GokushovirinaeA_MH617588	Family3_GokushovirinaeA_MH617588	Minnow tissue	Marine fish	42	4286
Family3_GokushovirinaeA_MH617597	Family3_GokushovirinaeA_MH617597	Minnow tissue	Marine fish	48	4881
Family3_GokushovirinaeA_MH617600	Family3_GokushovirinaeA_MH617600	Minnow tissue	Marine fish	61	4451
Family3_GokushovirinaeA_MH617052	Family3_GokushovirinaeA_MH617600	Minnow tissue	Marine fish	62	4399
Family3_GokushovirinaeA_MH617601	Family3_GokushovirinaeA_MH617601	Minnow tissue	Marine fish	44	4536	Proteobacteria	Gammaproteobacteria	Enterobacterales	Enterobacteriaceae	Salmonella	Salmonella
Family3_GokushovirinaeA_MH617602	Family3_GokushovirinaeA_MH617602	Minnow tissue	Marine fish	50	4404
Family3_GokushovirinaeA_MH616994	Family3_GokushovirinaeA_MH617602	Minnow tissue	Marine fish	43	4441
Family3_GokushovirinaeA_MH617029	Family3_GokushovirinaeA_MH617602	Minnow tissue	Marine fish	44	4408	Proteobacteria	Gammaproteobacteria	Enterobacterales	Enterobacteriaceae	Salmonella	Salmonella
Family3_GokushovirinaeA_MH617439	Family3_GokushovirinaeA_MH617602	Minnow tissue	Marine fish	47	4446
Family3_GokushovirinaeA_MH616870	Family3_GokushovirinaeA_MH617602	Minnow tissue	Marine fish	47	4434	Proteobacteria	Betaproteobacteria	Nitrosomonadales	Gallionellaceae	Gallionella	Gallionella
Family3_GokushovirinaeA_MH616700	Family3_GokushovirinaeA_MH617602	Minnow tissue	Marine fish	46	4364
Family3_GokushovirinaeA_MH617126	Family3_GokushovirinaeA_MH617602	Minnow tissue	Marine fish	43	4335	Proteobacteria	Gammaproteobacteria	Enterobacterales	Enterobacteriaceae	Enterobacter	Enterobacter
Family3_GokushovirinaeA_MH617685	Family3_GokushovirinaeA_MH617602	Minnow tissue	Marine fish	46	4363	Proteobacteria	Gammaproteobacteria	Enterobacterales	Enterobacteriaceae	Salmonella	Salmonella
Family3_GokushovirinaeA_MH616998	Family3_GokushovirinaeA_MH617602	Minnow tissue	Marine fish	55	4397
Family3_GokushovirinaeA_MH616970	Family3_GokushovirinaeA_MH617602	Minnow tissue	Marine fish	52	4469	Proteobacteria	Gammaproteobacteria	Chromatiales	Ectothiorhodospiraceae	Candidatus Macondimonas	CandidatusMacondimonas
Family3_GokushovirinaeA_MH617344	Family3_GokushovirinaeA_MH617602	Minnow tissue	Marine fish	49	4325
Family3_GokushovirinaeA_MH617513	Family3_GokushovirinaeA_MH617602	Minnow tissue	Marine fish	45	4375
Family3_GokushovirinaeA_MH617088	Family3_GokushovirinaeA_MH617602	Minnow tissue	Marine fish	45	4355
Family3_GokushovirinaeA_MH616807	Family3_GokushovirinaeA_MH617602	Minnow tissue	Marine fish	51	4423
Family3_GokushovirinaeA_MH617218	Family3_GokushovirinaeA_MH617602	Minnow tissue	Marine fish	45	4410
Family3_GokushovirinaeA_MH617606	Family3_GokushovirinaeA_MH617606	Minnow tissue	Marine fish	43	4535
Family3_GokushovirinaeA_MH617607	Family3_GokushovirinaeA_MH617607	Minnow tissue	Marine fish	44	4502
Family3_GokushovirinaeA_MH617611	Family3_GokushovirinaeA_MH617611	Minnow tissue	Marine fish	61	4568
Family3_GokushovirinaeA_MH617613	Family3_GokushovirinaeA_MH617613	Minnow tissue	Marine fish	43	4434
Family3_GokushovirinaeA_MH617374	Family3_GokushovirinaeA_MH617613	Minnow tissue	Marine fish	45	4399
Family3_GokushovirinaeA_MH617623	Family3_GokushovirinaeA_MH617623	Minnow tissue	Marine fish	52	4534
Family3_GokushovirinaeA_MH617641	Family3_GokushovirinaeA_MH617641	Minnow tissue	Marine fish	60	4398
Family3_GokushovirinaeA_MH617651	Family3_GokushovirinaeA_MH617651	Red snapper	Marine fish	40	4642	Proteobacteria	Gammaproteobacteria	Enterobacterales	Enterobacteriaceae	Salmonella	Salmonella
Family3_GokushovirinaeA_MH617652	Family3_GokushovirinaeA_MH617652	Minnow tissue	Marine fish	47	4977	Proteobacteria	Betaproteobacteria	Burkholderiales	Sutterellaceae	Sutterella	Sutterella
Family3_GokushovirinaeA_MH617656	Family3_GokushovirinaeA_MH617656	Minnow tissue	Marine fish	58	4683
Family3_GokushovirinaeA_MH617660	Family3_GokushovirinaeA_MH617660	Minnow tissue	Marine fish	49	4602
Family3_GokushovirinaeA_MH617662	Family3_GokushovirinaeA_MH617662	Minnow tissue	Marine fish	44	4609
Family3_GokushovirinaeA_MH617667	Family3_GokushovirinaeA_MH617667	Minnow tissue	Marine fish	41	4435
Family3_GokushovirinaeA_MH616720	Family3_GokushovirinaeA_MH617667	Minnow tissue	Marine fish	42	4268	Proteobacteria	Gammaproteobacteria	Legionellales	Legionellaceae	Legionella	Legionella
Family3_GokushovirinaeA_MH617668	Family3_GokushovirinaeA_MH617668	Rainbow trout	Freshwater fish	39	4428
Family3_GokushovirinaeA_MH617677	Family3_GokushovirinaeA_MH617677	Minnow tissue	Marine fish	46	4776
Family3_GokushovirinaeA_MH617697	Family3_GokushovirinaeA_MH617697	Minnow tissue	Marine fish	57	4659
Family3_GokushovirinaeA_MH616912	Family3_GokushovirinaeA_MH617697	Minnow tissue	Marine fish	54	4759
Family3_GokushovirinaeA_MH617698	Family3_GokushovirinaeA_MH617698	Minnow tissue	Marine fish	40	4877	Synergistetes	Synergistia	Synergistales	Synergistaceae	Pyramidobacter	Pyramidobacter
Family3_GokushovirinaeA_MH617699	Family3_GokushovirinaeA_MH617699	Haddock tissue	Marine fish	46	4234
Family3_GokushovirinaeA_MH617710	Family3_GokushovirinaeA_MH617710	Minnow tissue	Marine fish	54	4811
Family3_GokushovirinaeA_MH617712	Family3_GokushovirinaeA_MH617712	Minnow tissue	Marine fish	44	4873
Family3_GokushovirinaeA_MH617723	Family3_GokushovirinaeA_MH617723	Minnow tissue	Marine fish	46	4562
Family3_GokushovirinaeA_MH617725	Family3_GokushovirinaeA_MH617725	Minnow tissue	Marine fish	51	4470
Family3_GokushovirinaeA_MH617728	Family3_GokushovirinaeA_MH617728	Minnow tissue	Marine fish	51	4559
Family3_GokushovirinaeA_MH617729	Family3_GokushovirinaeA_MH617729	Minnow tissue	Marine fish	54	4690
Family3_GokushovirinaeA_MH617149	Family3_GokushovirinaeA_MH617729	Minnow tissue	Marine fish	50	4655
Family3_GokushovirinaeA_MH617731	Family3_GokushovirinaeA_MH617731	Minnow tissue	Marine fish	46	4586
Family3_GokushovirinaeA_MH029514	Family3_GokushovirinaeA_MH617731	Volcanic soil	Sediment/soil	47	4988
Family3_GokushovirinaeA_MH617740	Family3_GokushovirinaeA_MH617740	Minnow tissue	Marine fish	55	4551
Family3_GokushovirinaeA_MH616783	Family3_GokushovirinaeA_MH617740	Minnow tissue	Marine fish	55	4585
Family3_GokushovirinaeA_MH617754	Family3_GokushovirinaeA_MH617754	Minnow tissue	Marine fish	56	4445
Family3_GokushovirinaeA_MH617757	Family3_GokushovirinaeA_MH617757	Minnow tissue	Marine fish	48	4567
Family3_GokushovirinaeA_MH617638	Family3_GokushovirinaeA_MH617757	Minnow tissue	Marine fish	48	4532	Proteobacteria	Gammaproteobacteria	Enterobacterales	Enterobacteriaceae	Salmonella	Salmonella
Family3_GokushovirinaeA_MH617505	Family3_GokushovirinaeA_MH617757	Minnow tissue	Marine fish	47	4558	Proteobacteria	Gammaproteobacteria	Legionellales	Legionellaceae	Legionella	Legionella
Family3_GokushovirinaeA_MH617758	Family3_GokushovirinaeA_MH617758	Minnow tissue	Marine fish	40	4770
Family3_GokushovirinaeA_MH617760	Family3_GokushovirinaeA_MH617758	Minnow tissue	Marine fish	42	4577
Family3_GokushovirinaeA_MH622905	Family3_GokushovirinaeA_MH622905	Minnow tissue	Marine fish	55	4700
Family3_GokushovirinaeA_MH622907	Family3_GokushovirinaeA_MH622907	Minnow tissue	Marine fish	54	4653
Family3_GokushovirinaeA_MH622913	Family3_GokushovirinaeA_MH622913	Minnow tissue	Marine fish	50	5048
Family3_GokushovirinaeA_MH622916	Family3_GokushovirinaeA_MH622916	Minnow tissue	Marine fish	54	4387
Family3_GokushovirinaeA_MH622928	Family3_GokushovirinaeA_MH622928	Minnow tissue	Marine fish	49	4815
Family3_GokushovirinaeA_MH622929	Family3_GokushovirinaeA_MH622929	Minnow tissue	Marine fish	53	4525
Family3_GokushovirinaeA_MH622930	Family3_GokushovirinaeA_MH622930	Minnow tissue	Marine fish	52	4408
Family3_GokushovirinaeA_MH622931	Family3_GokushovirinaeA_MH622931	Minnow tissue	Marine fish	36	4497
Family3_GokushovirinaeA_MH622933	Family3_GokushovirinaeA_MH622933	Minnow tissue	Marine fish	52	4813
Family3_GokushovirinaeA_MH622934	Family3_GokushovirinaeA_MH622934	Minnow tissue	Marine fish	51	4822
Family3_GokushovirinaeA_MH617755	Family3_GokushovirinaeA_MH622934	Minnow tissue	Marine fish	52	4674
Family3_GokushovirinaeA_MH616777	Family3_GokushovirinaeA_MH622934	Minnow tissue	Marine fish	52	4820
Family3_GokushovirinaeA_MH617099	Family3_GokushovirinaeA_MH622934	Minnow tissue	Marine fish	51	4904
Family3_GokushovirinaeA_MH617608	Family3_GokushovirinaeA_MH622934	Minnow tissue	Marine fish	51	4940	Chlorobi	Chlorobia	Chlorobiales	Chlorobiaceae	Prosthecohloris	Prosthecochloris
Family3_GokushovirinaeA_MH616846	Family3_GokushovirinaeA_MH622934	Minnow tissue	Marine fish	50	4800	Proteobacteria	Betaproteobacteria	Nitrosomonadales	Nitrosomonadaceae	Nitrosospira	Nitrosospira
Family3_GokushovirinaeA_MH622935	Family3_GokushovirinaeA_MH622935	Red snapper	Marine fish	54	4233
Family3_GokushovirinaeA_MH622936	Family3_GokushovirinaeA_MH622936	Minnow tissue	Marine fish	45	4374
Family3_GokushovirinaeA_MH622941	Family3_GokushovirinaeA_MH622941	Minnow tissue	Marine fish	49	4455
Family3_GokushovirinaeA_MH617086	Family3_GokushovirinaeA_MH622941	Minnow tissue	Marine fish	50	4305	Chlorobi	Chlorobia	Chlorobiales	Chlorobiaceae	Prosthecohloris	Prosthecochloris
Family3_GokushovirinaeA_MH616995	Family3_GokushovirinaeA_MH622941	Minnow tissue	Marine fish	45	4172
Family3_GokushovirinaeA_MH648945	Family3_GokushovirinaeA_MH648945	Red snapper	Marine fish	40	4146
Family3_GokushovirinaeA_MH648961	Family3_GokushovirinaeA_MH648961	Sea bass	Marine fish	41	4446	Proteobacteria	Betaproteobacteria	Nitrosomonadales	Gallionellaceae	Gallionella	Gallionella
Family3_GokushovirinaeA_MH648988	Family3_GokushovirinaeA_MH648988	Sea bass	Marine fish	41	4463	Proteobacteria	Gammaproteobacteria	Oceanospirllales	Alcanivoracaceae	Alcanivorax	Alcanivorax
Family3_GokushovirinaeA_MH572430	Family3_GokushovirinaeA_MH648988	Ciona robusta	Marine invertebrate	42	4432	Proteobacteria	Gammaproteobacteria	Oceanospirllales	Alcanivoracaceae	Alcanivorax	Alcanivorax
Family3_GokushovirinaeA_MH572387	Family3_GokushovirinaeA_MH648988	Ciona robusta	Marine invertebrate	42	4345
Family3_GokushovirinaeA_MH572386	Family3_GokushovirinaeA_MH648988	Ciona robusta	Marine invertebrate	42	4438
Family3_GokushovirinaeA_HQ157199	Family3_GokushovirinaeA_MH648988	Ocean	Marine	44	4487
Family3_GokushovirinaeA_MH572384	Family3_GokushovirinaeA_MH648988	Ciona robusta	Marine invertebrate	42	4466
Family3_GokushovirinaeA_MH617417	Family3_GokushovirinaeA_MH648988	Red snapper	Marine fish	42	4542
Family3_GokushovirinaeA_MH617334	Family3_GokushovirinaeA_MH648988	Red snapper	Marine fish	41	4471
Family3_GokushovirinaeA_MH649073	Family3_GokushovirinaeA_MH648988	Sea bass	Marine fish	43	4437
Family3_GokushovirinaeA_MH617342	Family3_GokushovirinaeA_MH648988	Red snapper	Marine fish	42	4483	Fusobacteria	Fusobacteriia	Fusobacteriales	Fusobacteriaceae	Fusobacterium	Fusobacterium
Family3_GokushovirinaeA_MH572294	Family3_GokushovirinaeA_MH648988	Ciona robusta	Marine invertebrate	42	4499
Family3_GokushovirinaeA_KC131023	Family3_GokushovirinaeA_MH648988	Ocean	Marine	42	4334	Proteobacteria	Gammaproteobacteria	Oceanospirllales	Alcanivoracaceae	Alcanivorax	Alcanivorax
Family3_GokushovirinaeA_MH552497	Family3_GokushovirinaeA_MH648988	Abalone tissue	Marine invertebrate	44	4486
Family3_GokushovirinaeA_MH572385	Family3_GokushovirinaeA_MH648988	Ciona robusta	Marine invertebrate	42	4432	Fusobacteria	Fusobacteriia	Fusobacteriales	Fusobacteriaceae	Fusobacterium	Fusobacterium
Family3_GokushovirinaeA_MH649020	Family3_GokushovirinaeA_MH649020	Red snapper	Marine fish	38	4307
Family3_GokushovirinaeA_MH649032	Family3_GokushovirinaeA_MH649032	Red snapper	Marine fish	41	4299
Family3_GokushovirinaeA_MH649164	Family3_GokushovirinaeA_MH649164	Red snapper	Marine fish	41	4165
Family3_GokushovirinaeA_MH616734	Family3_GokushovirinaeA_MH649164	Red snapper	Marine fish	41	4205
Family3_GokushovirinaeA_NC_022790	Family3_GokushovirinaeA_MH649164	Ocean	Marine	40	4129
Family3_GokushovirinaeA_MH617250	Family3_GokushovirinaeA_MH649164	Red snapper	Marine fish	40	4126
Family3_GokushovirinaeA_KC131021	Family3_GokushovirinaeA_MH649164	Ocean	Marine	40	4129
Family3_GokushovirinaeA_MH572402	Family3_GokushovirinaeA_MH649164	Ciona robusta	Marine invertebrate	40	4090
Family3_GokushovirinaeA_MH616975	Family3_GokushovirinaeA_MH649164	Red snapper	Marine fish	42	4077
Family3_GokushovirinaeA_MH616890	Family3_GokushovirinaeA_MH649164	Red snapper	Marine fish	41	4119
Family3_GokushovirinaeA_MH572514	Family3_GokushovirinaeA_MH649164	Ciona robusta	Marine invertebrate	40	4172
Family3_GokushovirinaeA_MH572513	Family3_GokushovirinaeA_MH649164	Ciona robusta	Marine invertebrate	40	4221
Family3_GokushovirinaeA_MH572343	Family3_GokushovirinaeA_MH649164	Ciona robusta	Marine invertebrate	39	4136
Family3_GokushovirinaeA_MH649173	Family3_GokushovirinaeA_MH649164	Red snapper	Marine fish	41	4291
Family3_GokushovirinaeA_MH616864	Family3_GokushovirinaeA_MH649164	Red snapper	Marine fish	42	4272
Family3_GokushovirinaeA_MH617146	Family3_GokushovirinaeA_MH649164	Red snapper	Marine fish	42	4241
Family3_GokushovirinaeA_MH648903	Family3_GokushovirinaeA_MH649164	Red snapper	Marine fish	43	4294
Family3_GokushovirinaeA_MH616960	Family3_GokushovirinaeA_MH649164	Red snapper	Marine fish	40	4102
Family3_GokushovirinaeA_MH572453	Family3_GokushovirinaeA_MH649164	Ciona robusta	Marine invertebrate	39	4249
Family3_GokushovirinaeA_MH572401	Family3_GokushovirinaeA_MH649164	Ciona robusta	Marine invertebrate	40	4143
Family3_GokushovirinaeA_MH572400	Family3_GokushovirinaeA_MH649164	Ciona robusta	Marine invertebrate	41	4264
Family3_GokushovirinaeA_MH572399	Family3_GokushovirinaeA_MH649164	Ciona robusta	Marine invertebrate	39	4105
Family3_GokushovirinaeA_MH572403	Family3_GokushovirinaeA_MH649164	Ciona robusta	Marine invertebrate	42	4250
Family3_GokushovirinaeA_MH572341	Family3_GokushovirinaeA_MH649164	Ciona robusta	Marine invertebrate	41	4246
Family3_GokushovirinaeA_MH648905	Family3_GokushovirinaeA_MH649164	Red snapper	Marine fish	41	4151
Family3_GokushovirinaeA_MH649001	Family3_GokushovirinaeA_MH649164	Red snapper	Marine fish	41	4232
Family3_GokushovirinaeA_MH572342	Family3_GokushovirinaeA_MH649164	Ciona robusta	Marine invertebrate	42	4211
Family3_GokushovirinaeA_MH648953	Family3_GokushovirinaeA_MH649164	Red snapper	Marine fish	39	4323
Family3_GokushovirinaeA_MH649265	Family3_GokushovirinaeA_MH649265	Sea bass	Marine fish	44	4155
Family3_GokushovirinaeA_MH931003	Family3_GokushovirinaeA_MH931003	Coptotermes formosus	Insect	47	4898
Family3_GokushovirinaeA_MH992155	Family3_GokushovirinaeA_MH992155	Bee	Insect	44	4557
Family3_GokushovirinaeA_MH992205	Family3_GokushovirinaeA_MH992155	Bee	Insect	48	4448
Family3_GokushovirinaeA_MH617546	Family3_GokushovirinaeA_MH992155	Minnow tissue	Marine fish	44	4454
Family3_GokushovirinaeA_MH992196	Family3_GokushovirinaeA_MH992155	Bee	Insect	44	4557
Family3_GokushovirinaeA_MH992156	Family3_GokushovirinaeA_MH992156	Bee	Insect	53	4469
Family3_GokushovirinaeA_MH992157	Family3_GokushovirinaeA_MH992157	Bee	Insect	52	4770
Family3_GokushovirinaeA_MH992174	Family3_GokushovirinaeA_MH992157	Bee	Insect	52	4770
Family3_GokushovirinaeA_MH992158	Family3_GokushovirinaeA_MH992158	Bee	Insect	45	4691
Family3_GokushovirinaeA_MH992161	Family3_GokushovirinaeA_MH992161	Bee	Insect	49	4584	Proteobacteria	Gammaproteobacteria	Aeromonadales	Succinivibrionaceae	Succinivibrio	Succinivibrio
Family3_GokushovirinaeA_MH992165	Family3_GokushovirinaeA_MH992165	Bee	Insect	50	4703
Family3_GokushovirinaeA_MH617161	Family3_GokushovirinaeA_MH992165	Minnow tissue	Marine fish	53	4603	Proteobacteria	Gammaproteobacteria	Vibrionales	Vibrionaceae	Vibrio	Vibrio
Family3_GokushovirinaeA_KT264809	Family3_GokushovirinaeA_MH992165	Bird	Bird	47	4876
Family3_GokushovirinaeA_MH992169	Family3_GokushovirinaeA_MH992169	Bee	Insect	41	4410
Family3_GokushovirinaeA_MH992170	Family3_GokushovirinaeA_MH992170	Bee	Insect	53	4345	Proteobacteria	Betaproteobacteria	Nitrosomonadales	Gallionellaceae	Gallionella	Gallionella
Family3_GokushovirinaeA_MH992193	Family3_GokushovirinaeA_MH992170	Bee	Insect	47	4569
Family3_GokushovirinaeA_MH992175	Family3_GokushovirinaeA_MH992175	Bee	Insect	65	4661
Family3_GokushovirinaeA_MH992159	Family3_GokushovirinaeA_MH992175	Bee	Insect	65	4661
Family3_GokushovirinaeA_MH992200	Family3_GokushovirinaeA_MH992175	Bee	Insect	61	4507
Family3_GokushovirinaeA_MH992181	Family3_GokushovirinaeA_MH992181	Bee	Insect	43	4893
Family3_GokushovirinaeA_MH992182	Family3_GokushovirinaeA_MH992182	Bee	Insect	52	4882
Family3_GokushovirinaeA_MH992183	Family3_GokushovirinaeA_MH992183	Bee	Insect	44	4756
Family3_GokushovirinaeA_MH617516	Family3_GokushovirinaeA_MH992183	Minnow tissue	Marine fish	44	4635
Family3_GokushovirinaeA_KX259475	Family3_GokushovirinaeA_MH992183	Wastewater	Wastewater	44	4641
Family3_GokushovirinaeA_KX259468	Family3_GokushovirinaeA_MH992183	Wastewater	Wastewater	49	4774
Family3_GokushovirinaeA_MH992184	Family3_GokushovirinaeA_MH992184	Bee	Insect	52	4737	Proteobacteria	Gammaproteobacteria	Oceanospirillales	Natronospirillaceae	Natronospirillum	Natronospirillum
Family3_GokushovirinaeA_MH992185	Family3_GokushovirinaeA_MH992185	Bee	Insect	57	4719
Family3_GokushovirinaeA_MH617287	Family3_GokushovirinaeA_MH992185	Minnow tissue	Marine fish	61	4417	Firmicutes	Negativicutes	Veillonellales	Veillonellaceae	Dialister	Dialister
Family3_GokushovirinaeA_MH992187	Family3_GokushovirinaeA_MH992187	Bee	Insect	45	4633
Family3_GokushovirinaeA_MH992176	Family3_GokushovirinaeA_MH992187	Bee	Insect	45	4633
Family3_GokushovirinaeA_MH616746	Family3_GokushovirinaeA_MH992187	Minnow tissue	Marine fish	44	4569	Proteobacteria	Gammaproteobacteria	Enterobacterales	Enterobacteriaceae	Salmonella	Salmonella
Family3_GokushovirinaeA_MH992198	Family3_GokushovirinaeA_MH992187	Bee	Insect	50	4529
Family3_GokushovirinaeA_MH992162	Family3_GokushovirinaeA_MH992187	Bee	Insect	50	4529
Family3_GokushovirinaeA_MH992179	Family3_GokushovirinaeA_MH992187	Bee	Insect	50	4529
Family3_GokushovirinaeA_MH992172	Family3_GokushovirinaeA_MH992187	Bee	Insect	50	4529
[truncated: 3,047 more rows]
